# Supplementary material for: Isolation of a Genomic Region Affecting Most Components of Metabolic Syndrome in a Chromosome-16 Congenic Rat Model
Source: PLoS One. 2016 Mar 31;11(3):e0152708. doi: 10.1371/journal.pone.0152708 (PMC4816345; doi:10.1371/journal.pone.0152708)
Supplement: S1 Table — The table shows complete information on identified DNA variations between BN-Lx and SHR rat strains within the RNO16 segment of SHR.BN16 rat using used the Variant Visualizer resource provided by the RGD (http://rgd.mcw.edu/rgdweb/front/select.html) with high conservation settings (0.75–1) determined by PHAST (http://compgen.cshl.edu/phast), minimum read depth set to eight, and exclusion of variants found in fewer than 15% of reads. (XLSX) [file pone.0152708.s002.xlsx]

## Sheet: S1 Table
Chromosome	Position	Conservation Score	Gene Symbol	Gene Strand	Reference Nucleotide	BN-Lx/Cub (KNAW)	SHR/OlaIpcv (KNAW)	Variant Location	Amino Acid Change	Transcript Accession IDs	Reference Amino Acid	Variant Amino Acid	Polyphen Prediction
16	83100	1	LOC680543	-	C	CTTATA
16	146131	0.946			A	G	G
16	146405	0.91			G		GC
16	152381	0.947			A		AT
16	215229	0.988			A		-
16	514316	1			T		TA
16	514349	1			C	CT	CT
16	514350	0.999			T	-
16	514351	1			T	TA	TA
16	514457	0.891	LOC501456	-	G		-	exon,non-coding		XR_146327
16	528484	0.946			T		-
16	528564	0.812			T		-
16	549349	0.998			C	CTA
16	550850	1			T	-		intron|exon	nonsynonymous	XM_003751539|XM_006252534	K	R
16	552416	1			GG		--	intron|exon	nonsynonymous	XM_003751539|XM_006252534	P	Y
16	595537	0.984	LOC680627	-	A		AAC	intron|intron,non-coding		XM_006252536|XR_146328
16	636220	0.991			T		-
16	640614	0.781			T		TA
16	640944	0.977			T	A	A
16	641002	1			A	AC	AC
16	641487	0.998			TT		--
16	641993	0.999			G		GC
16	657864	1			A		-
16	1128142	0.766			GT		--
16	1387508	0.857			T		TA
16	1815932	0.986	Zmiz1	+	G		GA
16	1815934	0.978	Zmiz1	+	T		G
16	1815936	0.992	Zmiz1	+	G		GCAGGAGGGAACCCCCAACACA
16	2439113	0.98	Dnah12|LOC102547798	+|+	AGGAGCT		-------
16	2509084	0.846	Dnah12	+	A		-
16	2521430	0.992	Asb14	+	G		A	exon|intron	nonsynonymous	NM_001170749|XM_002728369|XM_008771009|XM_006252667|XM_008771008|XM_002725147|XM_006252666|XM_002725146|XM_001055574	G	S	probably damaging
16	2524119	0.997	Asb14	+	A		G	intron|exon	synonymous	XM_002725146|XM_008771008|XM_002728369|XM_006252667|XM_002725147|XM_001055574|NM_001170749|XM_008771009|XM_006252666	T	T
16	2524242	0.993	Asb14	+	CTCTCTCTCTCTCTCTCTCTCTC		-----------------------	intron		XM_006252667|XM_006252666|NM_001170749
16	2527716	0.996	Asb14	+	T		C	intron|exon	synonymous	XM_002725147|XM_008771009|XM_002728369|XM_006252667|XM_008771008|XM_006252666|XM_002725146|XM_001055574|NM_001170749	Y	Y
16	2531258	0.988	Asb14	+	C		T	intron|exon	synonymous	XM_008771008|XM_002725147|XM_002728369|XM_006252667|XM_001055574|NM_001170749|XM_002725146|XM_008771009|XM_006252666	R	R
16	2535508	0.998	Appl1	-	G		A	3utrs,exon|intron		XM_006252730|XM_006222093|XM_008771023|XM_002725153|XM_002728373|XM_008770798
16	2542564	0.95	Appl1	-	C		T	intron|exon	synonymous	XM_006222093|XM_002728373|XM_008771023|XM_006252730|XM_008770798|XM_002725153	R	R
16	2560810	0.767	Appl1	-	AAAAA		-----	intron		XM_006252730
16	2581476	0.998	Appl1	-	C		T	intron		XM_002725153|XM_006222093|XM_002728373|XM_006252730|XM_008771023|XM_008770798
16	2607279	0.997			T		C
16	2610284	0.998			A		AT
16	2649955	0.994	Il17rd	+	C		G	intron		NM_001191937|XM_001055324|XM_006252636|XM_573851
16	2650910	1	Il17rd	+	G		A	intron		NM_001191937|XM_006252636|XM_573851|XM_001055324
16	2666152	0.76	Il17rd	+	T		C	intron		XM_573851|XM_006252636|NM_001191937|XM_001055324
16	2667358	0.976	Il17rd	+	G		GGTGTGTCATT	intron		XM_006252636|NM_001191937
16	2671122	0.994	Il17rd	+	A		T	intron		XM_006252636|NM_001191937|XM_573851|XM_001055324
16	2698574	1	Il17rd	+	A		C	intron|exon	synonymous	XM_001055324|XM_573851|NM_001191937|XM_006252636	G	G
16	2702221	0.996	Il17rd	+	C		T	exon|intron	nonsynonymous	NM_001191937|XM_001055324|XM_573851|XM_006252636	R	W	probably damaging|possibly damaging
16	2702619	0.999	Il17rd	+	C		T	exon|intron	synonymous	NM_001191937|XM_001055324|XM_573851|XM_006252636	Y	Y
16	2705670	0.86	Il17rd	+	T		C	3utrs,exon|intron		XM_006252636|NM_001191937|XM_001055324|XM_573851
16	2709625	0.828	Il17rd	+	G		A	intron|3utrs,exon		NM_001191937|XM_006252636|XM_573851|XM_001055324
16	2846068	0.802	Arhgef3	+	G		A	intron		XM_006252575|XM_006252577|NM_001106061|XM_006252576|XM_008770983|XM_008770982|XM_006252574
16	2846297	0.831	Arhgef3	+	ACGT		----	intron		XM_006252576|XM_006252574|XM_006252577|NM_001106061|XM_006252575
16	2854326	0.96	Arhgef3	+	A		G	intron		XM_008770983|XM_006252574|XM_006252577|XM_006252575|XM_008770982|XM_006252576|NM_001106061
16	2856317	0.998	Arhgef3	+	A		G	intron		NM_001106061|XM_008770982|XM_006252575|XM_006252577|XM_008770983|XM_006252576|XM_006252574
16	2862853	0.838	Arhgef3	+	G		A	intron		XM_008770983|XM_006252576|XM_006252575|NM_001106061|XM_006252577|XM_006252574|XM_008770982
16	2894476	0.942	Arhgef3	+	TCAT		----	intron		XM_006252577|NM_001106061|XM_006252575|XM_006252574|XM_006252576
16	2900797	0.952	Arhgef3	+	A		-	intron		NM_001106061|XM_006252574|XM_006252576|XM_006252575|XM_006252577
16	2914500	0.935	Arhgef3	+	T		C	intron		XM_008770983|XM_006252575|XM_006252574|XM_008770982|XM_006252577|XM_006252576|NM_001106061
16	2915079	0.944	Arhgef3	+	T		G	intron		XM_008770982|XM_008770983|XM_006252576|XM_006252577|XM_006252574|NM_001106061|XM_006252575
16	2918250	0.992	Arhgef3	+	A		AT	intron		XM_006252574|NM_001106061|XM_006252576|XM_006252577|XM_006252575
16	2943288	0.905	Arhgef3	+	G		C	intron		XM_006252574|XM_008770983|XM_006252577|XM_006252576|NM_001106061|XM_008770982|XM_006252575
16	2953750	0.957	Arhgef3	+	A		G	intron		XM_008770983|XM_006252574|NM_001106061|XM_006252577|XM_006252576|XM_006252575|XM_008770982
16	2978590	0.936	Arhgef3	+	G		GTACTGATTATCAT	intron		XM_006252574|XM_006252577|NM_001106061|XM_006252576|XM_006252575
16	2992021	0.886	Arhgef3	+	C		A	exon|intron	synonymous	XM_006252576|NM_001106061|XM_008770982|XM_008770983|XM_006252575|XM_006252577|XM_006252574	A	A
16	2995627	0.767			C		T
16	3001334	0.752			CC		--
16	3002463	0.943			G		A
16	3014985	0.903			A		C
16	3016226	0.795			G		A
16	3019669	0.997	Fam208a	+	C		G	intron		XM_006222092|XM_006252675|XM_003751542|XM_001055921|XM_002725149|XM_006252677|XM_002725150|XM_002725148|XM_006252676|XM_006222091|XM_006222090|XM_003751541
16	3019793	0.961	Fam208a	+	A		G	intron		XM_002725150|XM_006252675|XM_002725148|XM_001055921|XM_006252676|XM_003751542|XM_006222090|XM_006222091|XM_002725149|XM_006252677|XM_003751541|XM_006222092
16	3022209	0.916	Fam208a	+	T		C	intron		XM_006252675|XM_006222090|XM_002725150|XM_001055921|XM_002725148|XM_003751542|XM_006252677|XM_002725149|XM_006222091|XM_003751541|XM_006252676|XM_006222092
16	3028624	0.778	Fam208a	+	G		A	intron		XM_002725150|XM_006252675|XM_003751541|XM_006252676|XM_002725149|XM_002725148|XM_006222090|XM_001055921|XM_006222091|XM_006222092|XM_006252677|XM_003751542
16	3028826	0.755	Fam208a	+	A		T	intron		XM_001055921|XM_006222091|XM_006252675|XM_002725149|XM_003751542|XM_006222090|XM_002725150|XM_006252676|XM_002725148|XM_006222092|XM_006252677|XM_003751541
16	3029342	0.996	Fam208a	+	A		T	intron		XM_006222092|XM_002725148|XM_006252677|XM_006222090|XM_001055921|XM_006252675|XM_006252676|XM_002725150|XM_006222091|XM_002725149|XM_003751541|XM_003751542
16	3034965	0.78	Fam208a	+	AAC		---	intron		XM_001055921|XM_006252677|XM_006252675|XM_003751541|XM_006252676
16	3038588	0.995	Fam208a	+	C		A	intron|exon	nonsynonymous|synonymous	XM_006222092|XM_003751542|XM_001055921|XM_002725150|XM_003751541|XM_002725149|XM_006252676|XM_006222091|XM_006252675|XM_006252677|XM_002725148|XM_006222090	V	*|V
16	3053737	0.881	Fam208a	+	C		CTTTTT	intron		XM_003751541|XM_001055921|XM_006252677|XM_006252675|XM_006252676
16	3063988	0.965	Fam208a	+	C		T	intron|exon	synonymous	XM_006222090|XM_003751541|XM_003751542|XM_002725150|XM_006252676|XM_002725149|XM_002725148|XM_001055921|XM_006222092|XM_006252677|XM_006222091|XM_006252675	T	T
16	3064141	1	Fam208a	+	G		A	exon|intron	synonymous	XM_001055921|XM_002725148|XM_003751542|XM_006222092|XM_002725149|XM_002725150|XM_006222091|XM_006252676|XM_006252675|XM_006252677|XM_006222090|XM_003751541	Q	Q
16	3083073	0.979	Ccdc66	-	G		A	intron|intron,non-coding		XM_006222086|XM_008771025|XM_006222083|XM_008771026|XM_006222085|XM_008771028|XM_006222088|XM_006222089|XM_008771027|XM_008771029|XM_006252731|XM_008771024|XR_086038|XM_003751553|XM_006222087|XM_006222084|XM_003752858|XR_085636
16	3094055	0.994	Ccdc66	-	T		TA	intron		XM_006252731
16	3157810	0.993	LOC100909673	-	G		GT	exon	nonsynonymous	XM_003751554	F	L
16	3157811	0.999	LOC100909673	-	A		G	exon	nonsynonymous	XM_003751554	F	S
16	3157870	0.998	LOC100909673	-	T		C	exon	synonymous	XM_003751554	E	E
16	3157935	0.998	LOC100909673	-	C		T	exon	nonsynonymous	XM_003751554	V	I
16	3158189	0.997	LOC100909673	-	T		C	exon	nonsynonymous	XM_003751554	D	G
16	3158217	0.963	LOC100909673	-	C		T	exon	nonsynonymous	XM_003751554	A	T
16	3162118	0.902			TTT		---
16	3169027	0.987			C		T
16	3186468	0.853			G		A
16	3189628	0.803			ATCTATCT		--------
16	3190096	0.765			G		GA
16	3202611	0.998			A		-
16	3202703	0.895			G		A
16	3240672	0.883			A		AT
16	3261040	1	Erc2	+	C		T	exon	synonymous	XM_006252562|NM_170787|XM_006252567|XM_006252566|XM_006252561|XM_006252570|XM_006252568|XM_006252559|XM_006252569|XM_006252563|XM_006252564|XM_006252558|XM_006252560|XM_006252565	P	P
16	3270289	0.963	Erc2	+	T		G	intron		XM_006252569|XM_006252560|XM_006252568|XM_006252561|XM_006252566|XM_006252563|XM_006252559|XM_006252564|XM_006252570|XM_006252565|NM_170787|XM_006252558|XM_006252567|XM_006252562
16	3280323	0.94	Erc2	+	G		A	intron		XM_006252558|XM_006252566|XM_006252562|XM_006252569|XM_006252560|XM_006252564|XM_006252559|XM_006252565|XM_006252570|NM_170787|XM_006252567|XM_006252563|XM_006252568|XM_006252561
16	3297836	0.999	Erc2	+	TCCAAAGATACTTCCTTGATAAAGATTTCTTACTAAAAATTGTTAGTCGT		--------------------------------------------------	intron		NM_170787|XM_006252570|XM_006252559|XM_006252563|XM_006252562|XM_006252564|XM_006252567|XM_006252568|XM_006252569|XM_006252566|XM_006252558|XM_006252565|XM_006252560|XM_006252561
16	3297932	0.999	Erc2	+	A		C	intron		XM_006252560|XM_006252568|NM_170787|XM_006252558|XM_006252559|XM_006252563|XM_006252562|XM_006252561|XM_006252570|XM_006252565|XM_006252564|XM_006252566|XM_006252567|XM_006252569
16	3297936	0.998	Erc2	+	T		A	intron		XM_006252565|XM_006252566|XM_006252559|XM_006252569|XM_006252564|XM_006252560|XM_006252561|XM_006252570|XM_006252562|XM_006252567|XM_006252558|XM_006252568|NM_170787|XM_006252563
16	3299206	1	Erc2	+	A		C	intron		XM_006252570|XM_006252566|XM_006252560|XM_006252562|XM_006252563|XM_006252559|XM_006252558|NM_170787|XM_006252561|XM_006252567|XM_006252569|XM_006252564|XM_006252568|XM_006252565
16	3303858	0.883	Erc2	+	G		A	intron		XM_006252564|XM_006252569|XM_006252566|XM_006252561|XM_006252563|XM_006252565|XM_006252570|XM_006252568|XM_006252562|XM_006252559|NM_170787|XM_006252560|XM_006252567|XM_006252558
16	3303863	0.874	Erc2	+	G		A	intron		XM_006252568|XM_006252563|XM_006252569|XM_006252562|XM_006252561|XM_006252570|XM_006252567|XM_006252560|XM_006252566|XM_006252564|NM_170787|XM_006252558|XM_006252565|XM_006252559
16	3319313	0.996	Erc2|LOC102553494	+|+	A		C	intron		XM_006252563|NM_170787|XM_006252570|XM_006252567|XM_006252560|XM_006252564|XM_006252562|XM_006252566|XM_006252565|XM_006252561|XM_006252559|XM_006252558|XM_006252569|XM_006252568
16	3324981	0.888	Erc2	+	C		CG	intron		XM_006252561|XM_006252560|XM_006252567|XM_006252559|XM_006252566|XM_006252569|NM_170787|XM_006252564|XM_006252562|XM_006252563|XM_006252570|XM_006252568|XM_006252565|XM_006252558
16	3324982	0.9	Erc2	+	T		A	intron		XM_006252558|XM_006252563|XM_006252567|XM_006252566|NM_170787|XM_006252568|XM_006252561|XM_006252570|XM_006252559|XM_006252560|XM_006252565|XM_006252569|XM_006252562|XM_006252564
16	3356443	0.89	Erc2	+	G		A
16	3362303	0.787	Erc2	+	A		G
16	3362327	0.857	Erc2	+	C		A
16	3362332	0.81	Erc2	+	A		-
16	3364009	0.886	Erc2	+	AAG		---
16	3370944	0.794	Erc2	+	C		T
16	3375872	0.997	Erc2	+	TG		--
16	3380826	0.934	Erc2	+	T		-
16	3389186	1	Erc2	+	T		TA
16	3391325	0.88	Erc2	+	A		G
16	3400383	0.963	Erc2	+	G		GT
16	3400526	0.865	Erc2	+	A		G
16	3405590	0.995	Erc2	+	C		T
16	3405604	0.993	Erc2	+	G		A
16	3438466	0.834	Erc2	+	T		C
16	3444180	0.811	Erc2	+	C		T
16	3445266	0.952	Erc2	+	G		A
16	3447915	0.994	Erc2	+	G		A
16	3448017	0.988	Erc2	+	AGAC		----
16	3448087	0.995	Erc2	+	A		G
16	3468730	0.762	Erc2	+	T		-
16	3477208	0.83	Erc2	+	G		A
16	3477209	0.827	Erc2	+	C		A
16	3482564	0.764	Erc2	+	G		T
16	3498111	0.795	Erc2	+	G		C
16	3505793	0.755	Erc2	+	A		T
16	3517676	0.98	Erc2	+	A		G
16	3522508	0.986	Erc2	+	G		A
16	3522781	0.99	Erc2	+	A		G
16	3523481	0.932	Erc2	+	G		A
16	3526088	0.987	Erc2	+	A		G
16	3554123	0.784	Erc2	+	A		C
16	3556825	0.956	Erc2	+	T		A
16	3579750	0.784	Erc2	+	G		T
16	3579857	0.993	Erc2	+	A		G
16	3593660	0.869	Erc2	+	G		A
16	3594284	0.898	Erc2	+	T		A
16	3599643	0.98	Erc2	+	A		AT
16	3602481	0.79	Erc2	+	A		G
16	3620692	0.993	Erc2	+	T		C
16	3628722	0.999	Erc2	+	T		TA
16	3637299	0.986	Erc2	+	A		C
16	3643385	0.966	Erc2	+	A		T
16	3644803	0.998	Erc2	+	T		-
16	3645096	0.993	Erc2	+	T		-
16	3645105	0.993	Erc2	+	T		A
16	3941836	0.827	Erc2	+	G		A
16	3945178	1	Erc2	+	T		-
16	3945803	1	Erc2	+	C		T
16	3947646	0.995	Erc2	+	C		T
16	3947652	0.997	Erc2	+	G		A
16	3953693	0.791	Erc2	+	C		T
16	3994627	0.854	Erc2	+	C		T
16	4004710	0.872	Erc2	+	T		C
16	4012813	0.969	Erc2	+	C		G
16	4024138	0.908	Erc2	+	G		A
16	4028569	0.79	Erc2	+	A		G
16	4045530	0.828	Erc2	+	A		G
16	4050913	0.979	Erc2	+	T		A
16	4051321	0.801	Erc2	+	G		A
16	4051418	0.965	Erc2	+	C		T
16	4067556	0.987	Erc2	+	A		G
16	4089817	0.821	Erc2	+	AA		--
16	4118627	0.969	Erc2	+	T		C
16	4118658	0.994	Erc2	+	A		G
16	4119093	0.997	Erc2	+	T		C
16	4146710	0.997	Erc2	+	A		G
16	4150245	0.986	Erc2	+	A		T
16	4150576	0.995	Erc2	+	T		A
16	4153550	0.879	Erc2	+	G		A
16	4161816	0.998	Erc2	+	G		A
16	4194080	0.989	Erc2	+	A		-	intron,non-coding		XR_360310|XR_360311
16	4198198	0.994	Erc2	+	G		A	intron,non-coding		XR_340964|XR_360311|XR_360310|XR_340963
16	4217855	0.943	Erc2	+	AG		--
16	4254644	0.953	Erc2	+	CACACACACACACACA		----------------
16	4254646	0.979	Erc2	+	CACACACACACACA		--------------
16	4260089	0.994	Erc2	+	C		T
16	4267412	0.921	Erc2	+	C		T
16	4267672	0.987	Erc2	+	G		A
16	4269666	0.846	Erc2	+	T		A
16	4271676	0.752	Erc2	+	G		A
16	4274379	0.824	Erc2	+	CC		--
16	4278648	0.858	Erc2	+	A		G
16	4286841	1	Erc2	+	C		T
16	4288613	0.897	Erc2	+	A		AGAGAGAGAGAGAGAGAGAGAGC
16	4294727	0.948	Erc2	+	T		TCCAGAGGAAAG
16	4322055	0.857	Erc2	+	T		C
16	4354659	1	Erc2|LOC100911736	+|+	T		C	intron,non-coding		XR_146329|XR_146641
16	4362501	0.796	Erc2|LOC100911736	+|+	T		TA	intron,non-coding		XR_146329
16	4362870	1	Erc2|LOC100911736	+|+	G		GT	intron,non-coding		XR_146329
16	4364846	0.999	Erc2|LOC100911736	+|+	C		T	intron,non-coding		XR_146329|XR_146641
16	4370295	0.998	Erc2|LOC100911736	+|+	A		G	intron,non-coding		XR_146641|XR_146329
16	4370304	1	Erc2|LOC100911736	+|+	T		G	intron,non-coding		XR_146329|XR_146641
16	4374047	1	Erc2|LOC100911736	+|+	A		G	intron,non-coding		XR_146641|XR_146329
16	4378125	0.995	Erc2|LOC100911736	+|+	TCAAATACAAAACT		--------------	intron,non-coding		XR_146329
16	4414284	0.982			T		-
16	4417949	0.781	Wnt5a	+	A		G	intron		NM_022631|XM_008771007|XM_006252665|XM_006252664
16	4431621	0.951	Wnt5a	+	T		-	3utrs,exon		NM_022631|XM_006252664|XM_006252665
16	4501172	0.917			G		T
16	4544515	0.939			G		A
16	4574768	0.913			A		AAGTT
16	4598039	0.956			C		T
16	4628986	0.997			A		G
16	4629367	0.997			T		G
16	4642440	0.932			CATCTTAGGC		----------
16	4649011	0.987	LOC100360083	+	A		G
16	4649714	0.901			T		C
16	4671244	0.998			T		G
16	4687857	0.925			C		A
16	4690964	1			A		C
16	4691237	1			A		G
16	4714583	0.794			T	-	-
16	4724673	1			A		-
16	4724674	1			G		GCTTC
16	4743967	0.885			C		CT
16	4745525	0.967			A		C
16	4750087	0.83			A		G
16	4760040	0.807			C		T
16	4770706	0.997			C		T
16	4786804	0.982			C		T
16	4795225	0.952			A		G
16	4828983	1	Cacna2d3	-	C		A	intron		XM_008770993|XM_008770994|NM_175595
16	4835873	0.992	Cacna2d3	-	A		-	intron		NM_175595
16	4840457	1	Cacna2d3	-	T		C	intron		XM_008770993|NM_175595|XM_008770994
16	4840534	0.819	Cacna2d3	-	T		C	intron		XM_008770994|NM_175595|XM_008770993
16	4849739	0.932	Cacna2d3	-	G		A	intron		NM_175595|XM_008770994|XM_008770993
16	4849788	0.97	Cacna2d3	-	C		A	intron		XM_008770994|XM_008770993|NM_175595
16	4852261	0.761	Cacna2d3	-	G		C	intron		NM_175595|XM_008770993|XM_008770994
16	4858852	0.831	Cacna2d3	-	A		T	intron		XM_008770993|NM_175595|XM_008770994
16	4863276	0.949	Cacna2d3	-	G		A	intron		XM_008770993|NM_175595|XM_008770994
16	4979935	0.971	Cacna2d3	-	C		T
16	5063909	0.989	Cacna2d3	-	G		A
16	5066495	0.936	Cacna2d3	-	GAGA		----
16	5078561	0.968	Cacna2d3	-	G		A
16	5086005	0.999	Cacna2d3	-	T		-
16	5109745	0.984	Cacna2d3	-	A		T
16	5114151	0.761	Cacna2d3	-	T		C
16	5133592	0.872	Cacna2d3	-	G		C
16	5148686	0.955	Cacna2d3	-	ATAT		----
16	5158394	0.994	Cacna2d3	-	C		T
16	5158405	0.997	Cacna2d3	-	T		G
16	5158431	1	Cacna2d3	-	C		T
16	5158438	1	Cacna2d3	-	C		T
16	5158447	0.979	Cacna2d3	-	A		G
16	5158527	1	Cacna2d3	-	A		G
16	5158687	1	Cacna2d3	-	G		A
16	5158851	1	Cacna2d3	-	A		G
16	5161048	0.989	Cacna2d3	-	G		C
16	5161211	0.998	Cacna2d3	-	A		-
16	5161923	0.801	Cacna2d3	-	C		A
16	5161945	0.961	Cacna2d3	-	T		C
16	5178180	0.993	Cacna2d3	-	T		TGCTAATTA
16	5182711	0.93	Cacna2d3	-	A		G
16	5183167	0.946	Cacna2d3	-	C		T
16	5203350	0.995	Cacna2d3	-	C		T
16	5203508	1	Cacna2d3	-	A		G
16	5204506	0.998	Cacna2d3	-	C		T
16	5204591	0.809	Cacna2d3	-	G		A
16	5224084	0.923	Cacna2d3	-	G		-
16	5230364	0.979	Cacna2d3	-	A		C
16	5230531	0.994	Cacna2d3	-	G	GT	GT
16	5230538	0.998	Cacna2d3	-	A	AC	AC
16	5230561	0.933	Cacna2d3	-	G		-
16	5230564	0.938	Cacna2d3	-	A		AG
16	5230580	0.997	Cacna2d3	-	G		C
16	5230588	0.985	Cacna2d3	-	G		T
16	5230590	0.979	Cacna2d3	-	G		GC
16	5230606	0.997	Cacna2d3	-	A		T
16	5230634	0.828	Cacna2d3	-	A		T
16	5239101	0.782	Cacna2d3	-	A		C
16	5239540	0.981	Cacna2d3	-	A		C
16	5260197	0.997	Cacna2d3	-	T		C
16	5260205	0.999	Cacna2d3	-	C		G
16	5260210	1	Cacna2d3	-	T		TA
16	5260465	0.75	Cacna2d3	-	T		TGA
16	5260467	0.792	Cacna2d3	-	C		A
16	5269321	0.955	Cacna2d3	-	G		A
16	5269756	0.97	Cacna2d3	-	G		A
16	5269763	0.859	Cacna2d3	-	C		T
16	5270977	0.999	Cacna2d3	-	T		C
16	5277578	0.979	Cacna2d3	-	G		T
16	5279389	0.998	Cacna2d3	-	T		C
16	5290987	0.774	Cacna2d3	-	A		G
16	5308983	0.986	Cacna2d3	-	T		TA
16	5334812	0.979	Cacna2d3	-	A		T
16	5345960	1	Cacna2d3	-	A		G
16	5348893	0.989	Cacna2d3	-	G		T
16	5356603	0.959	Cacna2d3	-	T		C
16	5360984	1	Cacna2d3	-	A		G
16	5362881	0.848	Cacna2d3	-	G		-
16	5376899	0.967	Cacna2d3	-	T		C
16	5413203	1	Cacna2d3	-	T		C
16	5420767	0.81	Cacna2d3	-	A	T	T
16	5420822	0.997	Cacna2d3	-	A		T
16	5420823	0.997	Cacna2d3	-	A		T
16	5420835	0.869	Cacna2d3	-	A		T
16	5420840	0.9	Cacna2d3	-	C		G
16	5420841	0.908	Cacna2d3	-	A		T
16	5420894	0.873	Cacna2d3	-	A		T
16	5420907	0.779	Cacna2d3	-	A		G
16	5420912	0.924	Cacna2d3	-	C		G
16	5420934	0.998	Cacna2d3	-	T		G
16	5420938	0.998	Cacna2d3	-	A		T
16	5420942	0.997	Cacna2d3	-	G		T
16	5420961	0.998	Cacna2d3	-	A	T	T
16	5421483	0.921	Cacna2d3	-	A		-
16	5429106	0.839	Cacna2d3	-	G		A
16	5429360	0.997	Cacna2d3	-	T		A
16	5441640	0.751	Cacna2d3	-	T		C
16	5442953	0.789	Cacna2d3	-	T		G
16	5451227	0.998	Cacna2d3	-	T		-
16	5451368	1	Cacna2d3	-	G		A
16	5480223	0.988	Cacna2d3	-	G		A
16	5530379	0.997	Cacna2d3	-	A		T
16	5607033	0.998	Cacna2d3	-	T		G
16	5607046	0.999	Cacna2d3	-	A		AGAGGAT
16	5627156	0.875	Cacna2d3	-	G		C
16	5629446	0.816	Cacna2d3	-	A		G
16	5640714	0.987	Cacna2d3	-	A		ATTTGG
16	5645598	0.966	Cacna2d3	-	A		-
16	5659071	0.859	Cacna2d3	-	A		G
16	5668953	0.972	Cacna2d3	-	A		G
16	5709165	0.866	Cacna2d3	-	G		A
16	5728649	0.997	Cacna2d3	-	A		-
16	5736422	0.845			C		CAAT
16	5774531	1			T		C
16	5774706	1			G		A
16	5775489	1	LOC364506	-	G		A
16	5804107	1			T		C
16	5808659	0.766			CT		--
16	5808739	0.932			G		A
16	5809128	0.84			T		C
16	5809627	1			A		G
16	5836820	0.977			A		G
16	5837563	1			A		G
16	5854978	0.926			T		G
16	5863121	0.993			T		C
16	5878480	0.991			G		A
16	5882230	0.995			A		T
16	5882234	0.997			C		T
16	5900861	0.783	LOC100360125	+	T		G
16	5900927	0.99	LOC100360125	+	A		AT
16	5922423	0.774			G		GA
16	5925470	0.792			A		G
16	5927042	0.946			G		T
16	5930321	0.951			T		TCATAAAAGCAGTTTTTTTTTTTTTTTGGTTCTTTTTTTCGGAGCTGGGGACCGAACCCAGGACCTTGCGCTTCCTAGGTAAGCGCTCTACCACTGAGCTAAATCCCCAGCCC
16	5930600	1			G		A
16	5930752	0.999			C		T
16	5930774	1			C		CCAGGG
16	5930833	1			A		G
16	5930916	0.848			T		A
16	5972606	0.966	Selk	+	T		C	exon	synonymous	NM_207589	Y	Y
16	6036308	0.935	Chdh	+	A		G	exon|intron	synonymous	NM_198731|XM_008770984|XM_008770985|XM_006252579|XM_006252580|XM_006252578	P	P
16	6047472	0.998	Cacna1d	-	T		C	exon|intron	synonymous|nonsynonymous	XM_006252591|XM_006252585|XM_006252589|XM_006252597|XM_008770991|XM_008770992|XM_006252600|XM_006252593|XM_006252599|XM_006252596|XM_006252586|XM_006252598|XM_006252587|NM_017298|XM_006252601|XM_006252588|XM_006252592|XM_006252590|XM_006252595|XM_006252594|XM_008770990	T	T|R
16	6058197	0.994	Cacna1d	-	C		G	intron		XM_006252587|XM_006252594|XM_006252591|NM_017298|XM_006252589|XM_006252599|XM_006252588|XM_008770990|XM_006252585|XM_006252592|XM_006252595|XM_006252586|XM_008770992|XM_006252590|XM_006252601|XM_006252593|XM_006252597|XM_008770991|XM_006252596|XM_006252600|XM_006252598
16	6058371	0.974	Cacna1d	-	A		G	intron		XM_006252594|XM_006252586|XM_006252585|XM_006252598|XM_006252595|NM_017298|XM_008770990|XM_006252592|XM_006252588|XM_006252600|XM_006252589|XM_006252587|XM_006252597|XM_006252596|XM_008770991|XM_008770992|XM_006252599|XM_006252590|XM_006252591|XM_006252593|XM_006252601
16	6064911	0.877	Cacna1d	-	A		G	intron		XM_006252588|XM_008770991|XM_006252591|XM_006252595|XM_006252598|XM_006252592|XM_006252601|XM_006252587|XM_006252600|XM_006252585|XM_006252590|XM_006252589|XM_006252586|XM_006252599|NM_017298|XM_006252596|XM_006252593|XM_006252597|XM_008770992|XM_006252594|XM_008770990
16	6077908	0.997	Cacna1d	-	A		G	exon|intron	synonymous|nonsynonymous	XM_006252590|XM_008770992|XM_006252600|XM_006252598|XM_006252597|XM_006252592|NM_017298|XM_006252593|XM_006252595|XM_006252594|XM_006252601|XM_008770990|XM_006252587|XM_006252599|XM_006252585|XM_006252596|XM_006252586|XM_006252589|XM_006252588|XM_006252591|XM_008770991	C	C|A
16	6085501	0.891	Cacna1d	-	G		A	intron		XM_006252601|XM_006252595|XM_006252590|XM_006252596|NM_017298|XM_006252586|XM_006252593|XM_008770990|XM_008770991|XM_006252594|XM_006252600|XM_006252591|XM_006252597|XM_008770992|XM_006252589|XM_006252598|XM_006252599|XM_006252587|XM_006252588|XM_006252585|XM_006252592
16	6100959	0.786	Cacna1d	-	T		C	intron		XM_006252585|XM_006252599|XM_006252596|XM_006252593|XM_006252598|NM_017298|XM_006252587|XM_006252594|XM_006252590|XM_006252601|XM_006252592|XM_006252591|XM_006252588|XM_006252595|XM_008770991|XM_006252600|XM_008770990|XM_008770992|XM_006252597|XM_006252586|XM_006252589
16	6112592	0.989	Cacna1d	-	T		C	exon|intron	synonymous|nonsynonymous	XM_006252587|XM_006252591|XM_008770990|XM_006252597|XM_006252598|XM_006252592|XM_008770992|XM_006252585|XM_006252596|NM_017298|XM_006252586|XM_006252594|XM_006252600|XM_006252601|XM_006252593|XM_006252595|XM_006252588|XM_006252590|XM_006252599|XM_006252589|XM_008770991	A	A|R
16	6114209	0.978	Cacna1d	-	AG		--	intron		XM_006252595|XM_006252594|XM_006252597|XM_006252593|XM_006252589|XM_006252599|XM_006252591|XM_006252587|XM_006252598|XM_006252586|XM_006252590|NM_017298|XM_006252585|XM_006252596|XM_006252601|XM_006252588|XM_006252592|XM_006252600
16	6120708	1	Cacna1d	-	G		A	exon|intron	synonymous|nonsynonymous	XM_006252585|XM_008770990|XM_006252601|XM_006252586|XM_006252600|NM_017298|XM_006252590|XM_006252592|XM_006252593|XM_006252587|XM_006252591|XM_006252588|XM_008770991|XM_006252589|XM_006252599|XM_006252594|XM_008770992|XM_006252598|XM_006252595|XM_006252596|XM_006252597	T	T|L
16	6120765	0.998	Cacna1d	-	T		C	intron|exon	synonymous|nonsynonymous	XM_008770990|XM_006252596|XM_006252594|XM_006252587|XM_006252585|XM_006252592|XM_006252589|XM_006252595|XM_006252590|XM_006252600|XM_006252586|XM_008770991|XM_006252601|XM_008770992|XM_006252588|XM_006252598|XM_006252593|NM_017298|XM_006252591|XM_006252599|XM_006252597	G	G
16	6122547	0.999	Cacna1d	-	A		G	exon|intron	synonymous|nonsynonymous	XM_006252595|XM_006252586|XM_006252593|XM_006252598|XM_006252588|XM_008770991|XM_006252600|XM_006252591|XM_006252589|XM_006252599|XM_006252587|XM_006252590|XM_006252592|XM_006252601|XM_008770990|XM_006252597|XM_006252594|NM_017298|XM_006252585|XM_008770992|XM_006252596	H	H|T
16	6123308	0.77	Cacna1d	-	C		T	intron		XM_006252587|XM_006252595|XM_008770992|XM_006252596|XM_006252585|XM_006252601|XM_006252592|XM_008770990|XM_006252586|XM_006252598|XM_006252599|XM_006252593|XM_008770991|XM_006252591|NM_017298|XM_006252594|XM_006252597|XM_006252590|XM_006252588|XM_006252600|XM_006252589
16	6126058	1	Cacna1d	-	T		C	exon|intron	synonymous	XM_006252589|XM_006252591|XM_006252600|XM_006252595|XM_006252592|XM_006252596|XM_006252586|XM_006252588|XM_006252599|XM_008770991|XM_008770992|XM_006252587|XM_006252597|XM_006252598|XM_006252590|XM_006252593|XM_006252594|XM_006252585|NM_017298|XM_008770990|XM_006252601	S	S
16	6132576	0.947	Cacna1d	-	CCAAGG		------	intron		XM_006252590|NM_017298|XM_006252595|XM_006252600|XM_006252598|XM_006252586|XM_006252599|XM_006252587|XM_006252597|XM_006252592|XM_006252596|XM_006252585|XM_006252588|XM_006252594|XM_006252601|XM_006252591|XM_006252593|XM_006252589
16	6136951	0.939	Cacna1d	-	A		G	intron		XM_006252596|XM_006252598|XM_006252597|XM_006252601|XM_008770990|XM_006252592|XM_008770991|XM_006252590|XM_006252586|XM_006252594|XM_006252585|XM_006252589|XM_006252593|XM_006252591|XM_006252600|NM_017298|XM_006252599|XM_006252587|XM_006252595|XM_008770992|XM_006252588
16	6155025	0.823	Cacna1d	-	T		C	intron		XM_006252594|XM_008770990|XM_006252599|XM_006252588|XM_006252600|XM_006252590|XM_006252586|XM_006252589|XM_006252601|XM_008770991|XM_006252595|XM_006252585|XM_006252587|XM_006252598|XM_006252596|XM_006252593|XM_008770992|NM_017298|XM_006252591|XM_006252592|XM_006252597
16	6159775	0.851	Cacna1d	-	A		G	intron		XM_006252595|XM_006252585|XM_006252589|XM_008770990|XM_006252594|XM_006252598|XM_006252596|XM_006252601|XM_006252599|XM_006252587|XM_006252591|XM_006252586|XM_006252590|XM_006252597|XM_006252592|XM_006252600|NM_017298|XM_006252593|XM_008770992|XM_006252588|XM_008770991
16	6169424	1	Cacna1d	-	A		AT	intron		XM_006252597|XM_006252595|XM_006252585|XM_006252598|NM_017298|XM_006252586|XM_006252596|XM_006252601|XM_006252594|XM_006252587|XM_006252592|XM_006252590|XM_006252600|XM_006252591|XM_006252589|XM_006252593|XM_006252588|XM_006252599
16	6177511	0.999	Cacna1d	-	C		T	intron		XM_006252588|XM_006252595|XM_006252591|NM_017298|XM_006252589|XM_006252587|XM_008770992|XM_006252585|XM_006252593|XM_008770990|XM_006252599|XM_006252600|XM_006252594|XM_006252596|XM_006252597|XM_006252592|XM_008770991|XM_006252598|XM_006252590|XM_006252601|XM_006252586
16	6179413	0.947	Cacna1d	-	T		-	intron		XM_006252591|XM_006252585|XM_006252587|XM_006252599|XM_006252588|XM_006252600|XM_006252596|XM_006252598|NM_017298|XM_006252589|XM_006252590|XM_006252586|XM_006252594|XM_006252601|XM_006252593|XM_006252592|XM_006252597|XM_006252595
16	6180039	0.798	Cacna1d	-	G		A	intron		XM_006252599|XM_006252591|XM_006252589|XM_006252588|XM_006252598|XM_006252593|NM_017298|XM_008770991|XM_006252586|XM_006252592|XM_008770992|XM_006252597|XM_006252596|XM_006252587|XM_008770990|XM_006252600|XM_006252585|XM_006252601|XM_006252590|XM_006252595|XM_006252594
16	6193542	0.935	Cacna1d	-	C		CTT	intron		XM_006252591|XM_006252589|XM_006252587|XM_006252599|XM_006252592|XM_006252598|XM_006252595|XM_006252596|XM_006252586|XM_006252601|XM_006252597|XM_006252600|XM_006252588|NM_017298|XM_006252593|XM_006252590|XM_006252594|XM_006252585
16	6207106	1	Cacna1d	-	A		G	intron		XM_006252593|XM_006252586|XM_008770992|NM_017298|XM_006252589|XM_006252588|XM_006252595|XM_006252594|XM_006252600|XM_006252599|XM_006252591|XM_006252590|XM_008770991|XM_006252598|XM_006252597|XM_006252585|XM_008770990|XM_006252596|XM_006252592|XM_006252601|XM_006252587
16	6210486	0.849	Cacna1d	-	C		T	intron		XM_006252599|XM_008770992|XM_006252588|XM_006252593|XM_006252590|XM_006252597|XM_008770991|XM_006252585|XM_006252594|XM_006252598|XM_006252592|XM_006252601|XM_006252591|XM_006252586|XM_006252596|XM_006252589|XM_006252595|XM_008770990|XM_006252600|XM_006252587|NM_017298
16	6215351	0.903	Cacna1d	-	C		T	intron		XM_006252589|XM_008770990|NM_017298|XM_006252593|XM_006252586|XM_006252601|XM_008770992|XM_008770991|XM_006252585|XM_006252597|XM_006252594|XM_006252596|XM_006252588|XM_006252599|XM_006252600|XM_006252598|XM_006252595|XM_006252592|XM_006252590|XM_006252587|XM_006252591
16	6237780	0.959	Cacna1d	-	C		T	intron		XM_006252596|XM_006252585|XM_006252588|XM_006252595|XM_006252601|XM_006252590|XM_006252597|XM_006252598|XM_006252592|XM_006252589|XM_008770990|XM_006252591|XM_006252586|XM_006252600|XM_006252587|XM_006252593|XM_006252599|XM_008770991|NM_017298|XM_008770992|XM_006252594
16	6252164	0.753	Cacna1d	-	T		-	intron		XM_006252593|XM_006252587|XM_006252590|XM_006252588|XM_006252595|XM_006252598|XM_006252589|XM_006252585|XM_006252594|XM_006252601|XM_006252599|XM_006252596|XM_006252597|XM_006252586|XM_006252591|XM_006252592|XM_006252600|NM_017298
16	6266249	0.767	Cacna1d	-	TTATTAGTTACCTGATCACTGGTAA		-------------------------	intron		XM_006252599|XM_006252592|NM_017298|XM_006252596|XM_006252593|XM_006252601|XM_006252586|XM_006252594|XM_006252588|XM_006252598|XM_006252600|XM_006252591|XM_006252585|XM_006252589|XM_006252590|XM_006252597|XM_006252587|XM_006252595
16	6266448	0.998	Cacna1d	-	T		C	intron		XM_006252586|XM_008770991|XM_006252595|NM_017298|XM_008770992|XM_006252597|XM_006252594|XM_006252588|XM_006252589|XM_006252592|XM_006252590|XM_006252600|XM_008770990|XM_006252601|XM_006252585|XM_006252593|XM_006252598|XM_006252599|XM_006252591|XM_006252587|XM_006252596
16	6268801	0.885	Cacna1d	-	A		T	intron		NM_017298|XM_006252598|XM_006252591|XM_006252592|XM_008770992|XM_006252585|XM_006252594|XM_006252601|XM_006252597|XM_006252586|XM_006252596|XM_006252589|XM_006252587|XM_006252595|XM_006252600|XM_008770991|XM_006252599|XM_006252588|XM_006252590|XM_008770990|XM_006252593
16	6269430	0.787	Cacna1d	-	C		T	intron		XM_008770990|XM_006252594|XM_006252593|XM_006252600|XM_006252595|XM_006252598|XM_006252587|XM_006252585|XM_006252596|XM_006252591|XM_006252588|XM_006252590|XM_008770991|NM_017298|XM_006252586|XM_006252599|XM_006252589|XM_006252601|XM_006252592|XM_008770992|XM_006252597
16	6279932	0.775	Cacna1d	-	C		T	intron		XM_008770990|XM_006252600|XM_006252588|XM_006252587|XM_006252591|XM_006252597|XM_006252596|XM_008770991|XM_006252586|XM_006252585|XM_006252590|XM_006252594|XM_006252593|XM_006252599|XM_006252601|NM_017298|XM_006252595|XM_008770992|XM_006252589|XM_006252598|XM_006252592
16	6289734	0.818	Cacna1d	-	T		C	intron		XM_006252592|XM_008770991|XM_006252593|XM_008770992|XM_006252588|XM_006252599|XM_006252585|XM_006252595|XM_008770990|XM_006252598|XM_006252591|XM_006252601|XM_006252600|XM_006252586|XM_006252589|NM_017298|XM_006252587|XM_006252594|XM_006252590|XM_006252596|XM_006252597
16	6297135	0.988	Cacna1d	-	G		A	intron		XM_006252594|XM_006252592|NM_017298|XM_006252589|XM_006252595|XM_006252601|XM_006252586|XM_006252587|XM_008770992|XM_006252588|XM_006252591|XM_006252596|XM_006252598|XM_006252600|XM_006252585|XM_006252593|XM_008770990|XM_006252590|XM_006252599|XM_008770991|XM_006252597
16	6330462	0.835	Cacna1d	-	A		G	intron		XM_006252597|XM_006252593|NM_017298|XM_008770990|XM_006252591|XM_006252589|XM_006252598|XM_006252594|XM_006252587|XM_006252601|XM_006252585|XM_008770992|XM_006252590|XM_008770991|XM_006252600|XM_006252592|XM_006252595|XM_006252588|XM_006252586|XM_006252599|XM_006252596
16	6331674	0.991	Cacna1d	-	C		T	intron		XM_006252587|XM_006252589|XM_006252601|XM_008770991|XM_006252590|XM_008770990|XM_006252594|XM_006252591|XM_006252595|XM_006252598|XM_006252586|XM_006252588|XM_006252592|NM_017298|XM_008770992|XM_006252597|XM_006252599|XM_006252596|XM_006252600|XM_006252593|XM_006252585
16	6333219	0.988	Cacna1d	-	C		T	intron		XM_006252589|XM_006252590|XM_006252597|XM_008770992|XM_006252594|XM_006252599|XM_006252596|NM_017298|XM_008770991|XM_006252591|XM_006252592|XM_006252595|XM_006252601|XM_006252600|XM_006252593|XM_006252585|XM_006252586|XM_006252598|XM_006252588|XM_006252587|XM_008770990
16	6336420	0.772	Cacna1d	-	C		T	intron		XM_006252588|XM_006252597|XM_006252592|XM_006252599|XM_006252593|XM_006252600|XM_008770991|XM_006252594|XM_008770992|XM_006252591|XM_006252595|XM_008770990|XM_006252590|XM_006252598|XM_006252585|XM_006252601|NM_017298|XM_006252586|XM_006252596|XM_006252589|XM_006252587
16	6336422	0.801	Cacna1d	-	G		A	intron		XM_006252601|XM_006252592|XM_006252587|XM_006252599|XM_006252588|XM_006252591|XM_006252600|XM_006252586|XM_008770990|XM_006252598|XM_006252594|XM_006252590|XM_006252589|XM_006252596|XM_006252595|NM_017298|XM_006252597|XM_006252593|XM_008770992|XM_006252585|XM_008770991
16	6336641	0.999	Cacna1d	-	G		A	exon|intron	synonymous	XM_006252588|XM_006252589|XM_006252587|NM_017298|XM_006252592|XM_006252599|XM_008770992|XM_006252596|XM_008770990|XM_008770991|XM_006252594|XM_006252597|XM_006252591|XM_006252593|XM_006252598|XM_006252585|XM_006252595|XM_006252601|XM_006252600|XM_006252590|XM_006252586	A	A
16	6339587	0.798			G		A
16	6339872	0.791			G		A
16	6346207	0.995			G		C
16	6370061	0.803			A		T
16	6370082	0.984			C		G
16	6370288	1			G		T
16	6370300	1			G		A
16	6370312	1			G		A
16	6370416	0.999			G		A
16	6380630	0.796			A	-
16	6388329	0.821			A		T
16	6388390	0.871			AGA		---
16	6429522	0.873			T		C
16	6450735	0.861			T		TC
16	6467218	1			T		G
16	6484340	0.97	Dcp1a	+	A		T	intron,non-coding|intron		XR_596337|NM_001191831|XM_341395|XM_001063126
16	6487534	0.996	Dcp1a	+	C		T	intron|intron,non-coding		XM_001063126|NM_001191831|XM_341395|XR_596337
16	6487613	1	Dcp1a	+	C		T	intron,non-coding|intron		XR_596337|XM_001063126|XM_341395|NM_001191831
16	6487670	0.912	Dcp1a	+	T		C	intron|intron,non-coding		NM_001191831|XR_596337|XM_001063126|XM_341395
16	6490719	0.989	Dcp1a	+	T		C	intron|intron,non-coding		XM_001063126|XM_341395|XR_596337|NM_001191831
16	6525988	1			T		C
16	6532946	0.949			G		A
16	6548805	0.785	Tkt	+	C		CTTT	intron		XM_006252661|NM_022592|XM_006252662|XM_006252663
16	6552848	0.961	Tkt	+	T		C	intron		NM_022592|XM_006252662|XM_006252661|XM_006252663
16	6556686	0.831	Tkt	+	C		T	intron		XM_006252661|NM_022592|XM_006252663|XM_006252662
16	6564699	0.991	Tkt	+	C		T	exon	synonymous	XM_006252661|XM_006252663|XM_006252662|NM_022592	L	L
16	6564711	1	Tkt	+	T		C	exon	synonymous	XM_006252663|XM_006252662|NM_022592|XM_006252661	H	H
16	6565856	0.984	Tkt	+	G		A	exon	synonymous	XM_006252661|XM_006252663|XM_006252662|NM_022592	T	T
16	6566781	0.995	Tkt	+	C		T	exon	synonymous	NM_022592|XM_006252662|XM_006252663|XM_006252661	G	G
16	6589249	0.875	Prkcd	-	C		CAT	3utrs,exon		NM_133307
16	6595412	0.996	Prkcd	-	A		G	exon	synonymous	NM_133307	G	G
16	6600492	0.862	Prkcd	-	A		AG	intron		NM_133307
16	6612169	1			G		-
16	6614921	0.76			G		A
16	6625810	0.817			A		G
16	6649478	0.791	Rft1	+	G		C	intron		NM_001135866|XM_006252581
16	6653129	0.903	Rft1	+	T		C	exon	nonsynonymous	NM_001135866|XM_006252581	V	A	benign
16	6700411	0.976			GTGTGTGTGTGTGTGTGTGTGTGTGTGT		----------------------------
16	6705876	0.796	Sfmbt1	+	TTTT		----	intron|5utrs,exon		XM_006252657|XM_006252659|NM_031647|XM_006252655|XM_006252658|XM_006252656
16	6730317	0.779	Sfmbt1	+	G		T
16	6738118	0.776	Sfmbt1	+	G		A
16	6784975	0.968	Sfmbt1	+	G		GAA
16	6809921	0.998	Sfmbt1	+	A		G
16	6820015	0.898	Sfmbt1	+	A		C
16	6854811	0.903	Tmem110	+	C		T
16	6854826	0.82	Tmem110	+	C		CCTT
16	6885370	0.99	Tmem110	+	A		G
16	6888270	0.85			C		A
16	6927395	0.877	Itih3	-	T		C	exon|intron|intron,non-coding	nonsynonymous	NM_017351|XM_008771002|XM_006252652|XM_006252651|XR_340988|XR_360318|XM_006252649|XM_006252650|XM_006252653	R	G	benign
16	6928814	0.934	Itih3	-	T		TA	intron|intron,non-coding		XM_006252651|XR_360318|XM_006252650|NM_017351|XM_006252652|XM_006252649|XM_006252653
16	6928821	0.969	Itih3	-	T		A	intron|intron,non-coding		XM_006252653|XM_006252651|NM_017351|XM_006252652|XM_006252649|XM_008771002|XR_360318|XM_006252650|XR_340988
16	6929319	0.988	Itih3	-	A		G	exon|intron|intron,non-coding	synonymous	XM_006252649|XM_008771002|XM_006252652|NM_017351|XR_360318|XM_006252653|XM_006252650|XM_006252651|XR_340988	L	L
16	6939414	0.882	Itih1	-	A		G	exon|intron	nonsynonymous	NM_001107291|XM_008770995	M	T	probably damaging
16	7009034	0.973	Nek4|Spcs1	+|-	G		A	intron|3utrs,exon		XM_008770996|XM_006252605|NM_001013134|NM_001131006
16	7037964	0.999	Pbrm1	+	C		T	intron|exon	synonymous|nonsynonymous	XM_008771042|XM_008771221|XM_006252687|XM_008771049|XM_008771226|XM_006222138|XM_008771228|XM_003751547|XM_008771045|XM_006252686|XM_006252700|XM_006252683|XM_006252685|XM_006252702|XM_006252704|XM_008771035|XM_006222140|XM_006222136|XM_008771047|XM_008771190|XM_006222146|XM_006222141|XM_006252688|XM_008771051|XM_008771036|XM_006222142|XM_006222129|XM_008771235|XM_008771229|XM_006222139|XM_008771…	T	T|L
16	7112875	0.954	Pbrm1	+	A		G	intron		XM_003751547|XM_008771209|XM_006222135|XM_008771204|XM_006252697|XM_006252686|XM_006252700|XM_008771228|XM_006252702|XM_003751546|XM_006252683|XM_006252688|XM_006252691|XM_008771048|XM_008771226|XM_008771050|XM_006222137|XM_006222133|XM_006252703|XM_006252694|XM_008771234|XM_008771043|XM_006222128|XM_008771045|XM_008771037|XM_008771217|XM_006222134|XM_006252701|XM_006252685|XM_006222131|XM_008771…
16	7129794	0.901	Pbrm1	+	G		A	3utrs,exon|intron		XM_006252697|XM_008771048|XM_006222141|XM_006222130|XM_006222133|XM_008771034|XM_006222144|XM_008771237|XM_008771045|XM_003751547|XM_008771197|XM_006252689|XM_008771201|XM_008771190|XM_008771193|XM_008771052|XM_008771212|XM_006252696|XM_008771195|XM_006222146|XM_006222134|XM_006252690|XM_008771206|XM_008771038|XM_006252700|XM_240329|XM_003751548|XM_006252687|XM_006222145|XM_003752865|XM_008771051…
16	7130886	0.958	Pbrm1	+	T		TA	3utrs,exon		XM_006252691|XM_006252698|XM_006252701|XM_006252694|XM_006252687|XM_006252702|XM_006252704|XM_006252692|XM_006252690|XM_006252700|XM_006252685|XM_006252693|XM_006252683|XM_006252705|XM_006252697|XM_006252699|XM_006252686|XM_006252684|XM_006252695|XM_006252696|XM_006252703|XM_006252689|XM_006252688
16	7135243	0.946	Smim4	-	A		G	exon|intron	nonsynonymous	XM_341397|XM_001062546	I	T	benign
16	7146120	1	Nt5dc2	+	G		A	intron|exon	synonymous	XM_008770986|NM_001009271	E	E
16	7146156	0.982	Nt5dc2	+	C		T	intron|exon	synonymous	XM_008770986|NM_001009271	V	V
16	7151639	0.936	Stab1	-	A		G	intron|exon	synonymous	XM_002725156|XM_006222122|XM_008771055|XM_006222124|XM_006222123|XM_006222126|XM_002728379|XM_002728378|XM_008771054|XM_006222125|XM_008771053	H	H
16	7153617	0.999	Stab1	-	C		T	intron|exon	synonymous	XM_008771053|XM_006222124|XM_006222122|XM_002728378|XM_002728379|XM_008771054|XM_006222126|XM_006222125|XM_006222123|XM_002725156|XM_008771055	S	S
16	7167655	0.977	Stab1	-	A		G	intron|exon	synonymous	XM_006222122|XM_002728378|XM_006222123|XM_008771054|XM_002728379|XM_006222125|XM_006222124|XM_006222126|XM_008771053|XM_002725156|XM_008771055	F	F
16	7171754	0.972	Stab1	-	A		G	intron|exon	synonymous	XM_002725156|XM_006222126|XM_008771054|XM_002728378|XM_006222124|XM_006222125|XM_002728379|XM_008771053|XM_006222122|XM_006222123|XM_008771055	C	C
16	7175515	0.806	Stab1	-	A		G	intron		XM_006222122|XM_006222125|XM_006222126|XM_006222124|XM_008771054|XM_002728379|XM_002728378|XM_002725156|XM_008771053|XM_006222123|XM_008771055
16	7184874	0.932	Nisch	-	T		C	intron		XM_001057307|XM_240330|XM_001058760|XM_008771179|XM_008771056|XM_001058707
16	7185549	0.979	Nisch	-	C		T	intron|exon	synonymous	XM_001058707|XM_001057307|XM_008771179|XM_008771056|XM_001058760|XM_240330	R	R
16	7189132	0.953	Nisch	-	C		T	intron|exon	synonymous	XM_001058707|XM_001058760|XM_001057307|XM_008771179|XM_008771056|XM_240330	P	P
16	7189669	0.996	Nisch	-	G		A	intron|exon	synonymous	XM_240330|XM_008771179|XM_001057307|XM_008771056|XM_001058707|XM_001058760	G	G
16	7199209	0.999	Nisch	-	G		A	intron|exon	synonymous	XM_001058760|XM_001057307|XM_240330|XM_008771056|XM_008771179|XM_001058707	T	T
16	7206766	0.75	Nisch	-	G		A	intron		XM_001058760|XM_240330|XM_008771056|XM_008771179|XM_001058707|XM_001057307
16	7217186	0.918	Nisch	-	A		AT	intron		XM_001057307
16	7222583	1	Tnnc1	+	C		T	exon|intron	synonymous	NM_001034105|XM_008770987	D	D
16	7232678	0.753	Sema3g	+	TTTTT		-----	intron		NM_001100882
16	7235668	1	Sema3g	+	G		A	exon	synonymous	NM_001100882	E	E
16	7247133	1			A		-
16	7252244	0.975	Phf7	-	G		A	exon	synonymous	XM_006252633|NM_001012211|XM_006252632	S	S
16	7253319	0.997	Phf7	-	A		G	exon|intron	synonymous	XM_006252632|NM_001012211|XM_006252633	S	S
16	7254726	0.923	Phf7	-	A		G	intron		XM_006252632|NM_001012211|XM_006252633
16	7254747	0.936	Phf7	-	A		C	intron		XM_006252633|NM_001012211|XM_006252632
16	7254953	0.971	Phf7	-	A		G	intron		NM_001012211|XM_006252632|XM_006252633
16	7280810	1	Dnah1	-	C		T	exon|intron	synonymous	NM_001033655|XM_008770979|XM_008770977|XM_006252557|XM_008770978|XM_006252556	K	K
16	7303313	0.965	Dnah1	-	C		A	exon|intron	synonymous	XM_006252557|XM_006252556|XM_008770978|XM_008770979|XM_008770977|NM_001033655	R	R
16	7390536	0.998	Capn7	+	C	G	G	intron|exon	nonsynonymous	XM_008770997|XM_006252608|NM_001030037	A	G
16	7407440	0.893			C		CTG
16	7459855	0.996	Sh3bp5	-	C		CAAG	intron		NM_054011
16	7481607	0.764			G		A
16	7482171	0.869			C		T
16	7567877	0.87	Colq	-	A		G	exon	synonymous	NM_019274	P	P
16	7579156	0.998	Colq	-	C		T	exon	nonsynonymous	NM_019274	E	K
16	7584430	0.902	Colq	-	T		C	exon	synonymous	NM_019274	E	E
16	7589159	0.896	Colq	-	T		C	intron		NM_019274
16	7590652	0.922	Colq	-	G		A	intron		NM_019274
16	7594979	0.965	Colq	-	T		C	intron		NM_019274
16	7600070	0.972	Colq	-	A		G	intron		NM_019274
16	7629189	0.822			A		G
16	7652206	0.875	Hacl1	-	T		G	intron		XM_006252670|NM_053493
16	7653087	0.837	Hacl1	-	T		C	exon	nonsynonymous	NM_053493|XM_006252670	I	M	benign
16	7655309	1	Hacl1	-	T		C	exon	synonymous	XM_006252670|NM_053493	E	E
16	7658111	0.787	Hacl1	-	T		-	intron		NM_053493|XM_006252670
16	7659738	0.998	Hacl1	-	T		C	exon	synonymous	XM_006252670|NM_053493	A	A
16	7686919	0.865	Btd|LOC100909909	+|+	G		C	5utrs,intron|intron|intron,non-coding		XM_006252618|XM_006252619|XM_008770999|XM_006252617|XM_006252609|XM_006252615|XM_006252610|XM_006252620|XM_008770998|XM_006252621|XM_006252611|NM_001012047|XM_006252613|XR_146331|XR_146643|XM_006252616|XM_006252614|XM_006252612|XM_006252622
16	7710410	0.998	Btd	+	C		T	exon|intron|intron,non-coding	synonymous	XM_006252609|XM_006252614|XM_006252611|XM_008770999|XR_146331|XM_006252620|XM_008770998|NM_001012047|XM_006252619|XR_146643|XM_006252618|XM_006252616|XM_006252617|XM_006252622|XM_006252613|XM_006252612|XM_006252621|XM_006252610|XM_006252615	I	I
16	7710438	1	Btd	+	A		G	exon|intron,non-coding|intron	nonsynonymous	XM_006252616|XR_146331|XM_006252613|XM_006252621|XR_146643|XM_008770998|XM_008770999|XM_006252609|XM_006252610|XM_006252619|XM_006252620|XM_006252611|XM_006252614|XM_006252617|XM_006252615|XM_006252612|XM_006252618|XM_006252622|NM_001012047	I	V	benign
16	7711737	0.979	Btd	+	T		C	exon|intron,non-coding|intron	synonymous	XM_006252618|XM_006252611|XM_006252613|XM_006252620|XM_006252610|NM_001012047|XM_006252612|XM_006252621|XM_006252616|XR_146643|XM_008770998|XM_006252614|XM_006252617|XR_146331|XM_006252615|XM_006252619|XM_008770999|XM_006252622|XM_006252609	P	P
16	7711740	0.979	Btd	+	G		A	intron|exon|intron,non-coding	synonymous	XM_008770999|XM_006252612|XM_008770998|NM_001012047|XM_006252609|XM_006252621|XM_006252618|XM_006252615|XM_006252614|XM_006252622|XM_006252619|XM_006252617|XR_146331|XM_006252610|XM_006252611|XM_006252613|XM_006252620|XM_006252616|XR_146643	T	T
16	7737133	0.999			T		-
16	7737226	0.997			T		A
16	7738549	1	Ankrd28	-	C	A	A	intron|3utrs,exon		XM_006222121|XM_006222120|XM_006252708|XM_008771161|XM_008771170|XM_008771058|XM_001057687|XM_006222119|XM_006252707|XM_224620
16	7738569	1	Ankrd28	-	T	A	A	intron|3utrs,exon		XM_224620|XM_006222119|XM_006252708|XM_008771170|XM_008771161|XM_001057687|XM_006252707|XM_006222120|XM_008771058|XM_006222121
16	7739938	0.977	Ankrd28	-	T		TA	3utrs,exon		XM_006252708|XM_006252707
16	7751048	0.808	Ankrd28	-	C		CA	intron		XM_006252708|XM_006252707
16	7755162	1	Ankrd28	-	C		T	exon|intron	nonsynonymous|synonymous	XM_224620|XM_006252707|XM_001057687|XM_006222121|XM_008771170|XM_008771058|XM_006222119|XM_006252708|XM_006222120|XM_008771161	R	E|R
16	7759500	0.781	Ankrd28	-	C		T	intron		XM_006222120|XM_006252708|XM_008771161|XM_008771170|XM_006252707|XM_008771058|XM_006222121|XM_006222119|XM_001057687|XM_224620
16	7759501	0.781	Ankrd28	-	A		G	intron		XM_008771161|XM_006222119|XM_001057687|XM_006252707|XM_006222121|XM_006252708|XM_006222120|XM_008771170|XM_008771058|XM_224620
16	7764681	1	Ankrd28|LOC102549784	-|-	T		G	intron		XM_008771161|XM_006222121|XM_006222120|XM_008771058|XM_008771170|XM_006222119|XM_001057687|XM_006252707|XM_006252708|XM_224620
16	7769841	0.822	Ankrd28	-	AGGG		----
16	7769844	0.86	Ankrd28	-	G		GTT
16	7776856	0.965	Ankrd28	-	A		AC
16	7776862	0.974	Ankrd28	-	C		A
16	7776867	0.988	Ankrd28	-	AA		--
16	7791463	0.907	Ankrd28	-	G		A
16	7834538	0.99			C		T
16	7844930	0.983			T		A
16	7844931	0.983			T		TAA
16	7844932	0.975			T		A
16	7844934	0.983			T		-
16	7844977	0.995			G		GA
16	7846560	0.963			AAAAGAAAGATCGGGTCCCCAGCTCCGGAAAAAAAAAAAAAAAAAAAAAAAAAAAAAAAA		------------------------------------------------------------
16	7872509	0.992			G		T
16	7878628	0.79			T		C
16	7906054	0.917			A		G
16	7941344	0.863			A		G
16	7946351	0.785			C		G
16	7979896	0.978			T		A
16	7980109	0.987			G		A
16	7999988	0.854			C		T
16	8030264	0.998			T		-
16	8043223	0.817			C		T
16	8044198	0.815			T		C
16	8053127	0.959	Galnt15	+	A		G	intron		XM_003752864|XM_002728374|XM_008771060|XM_006252732
16	8053145	0.962	Galnt15	+	G		A	intron		XM_003752864|XM_008771060|XM_002728374|XM_006252732
16	8053165	0.93	Galnt15	+	A		G	intron		XM_003752864|XM_008771060|XM_006252732|XM_002728374
16	8060442	1	Galnt15	+	A		G	exon|intron	nonsynonymous|synonymous	XM_006252732|XM_003752864|XM_002728374|XM_008771060	P	R|P
16	8087940	0.997	Galnt15	+	C		T	intron|exon	nonsynonymous|synonymous	XM_008771060|XM_003752864|XM_002728374|XM_006252732	N	*|N
16	8087949	0.996	Galnt15	+	G		A	exon|intron	synonymous|nonsynonymous	XM_006252732|XM_003752864|XM_008771060|XM_002728374	A	Q|T
16	8094729	1	Galnt15	+	C		A	intron|exon	nonsynonymous	XM_008771060|XM_002728374|XM_006252732|XM_003752864	L	N|M
16	8095739	0.939			A		G	intron,non-coding		XR_360322
16	8181517	0.833			G		GT
16	8233120	0.996	Ncoa4	+	A		C	exon|intron	synonymous	NM_001034008|XM_006252660|NM_001034007|XM_006252710	R	R
16	8235741	0.993	Ncoa4	+	C		T	exon|intron	synonymous	XM_006252660|XM_006252710|NM_001034008|NM_001034007	T	T
16	8255063	0.926	Timm23	-	GTGTCTG		-------	intron		NM_019352
16	8334189	0.876	Parg	+	T	A	A	intron		NM_031339|XM_006252669
16	8338253	0.948	Parg	+	GTGT		----	intron		NM_031339|XM_006252669
16	8426645	1	Ogdhl	+	A		G	exon	synonymous	XM_006252584|NM_001106062	K	K
16	8436077	0.914	Ogdhl	+	C		T	exon	synonymous	NM_001106062|XM_006252584	T	T
16	8495512	0.996	Chat	-	A		T	intron		XM_224626|NM_001170593|XM_001061520
16	8502864	0.879	Chat	-	T		C	intron		XM_001061520|NM_001170593|XM_224626
16	8505421	0.952	Chat	-	T		C	intron		NM_001170593|XM_224626|XM_001061520
16	8507336	0.879	Chat	-	G		A	intron		XM_001061520|NM_001170593|XM_224626
16	8535745	0.951			G		A
16	8543809	0.959			T		-
16	8567460	0.999			C		-
16	8569944	0.995			ATAA		----
16	8570015	1			C		CA
16	8570026	0.992			T		A
16	8585238	0.757			G		GCTTTCTCT
16	8600018	0.946	Gdf2|Rbp3	+|+	T		G	3utrs,intron|intron|exon	synonymous	NM_001106096|XM_341400|XM_001060185|NM_001191832	R	R
16	8600042	0.986	Gdf2|Rbp3	+|+	T		C	intron|exon|3utrs,intron	synonymous	XM_001060185|NM_001191832|XM_341400|NM_001106096	H	H
16	8600303	0.996	Gdf2|Rbp3	+|+	A		G	intron|3utrs,intron|exon	synonymous	XM_341400|NM_001106096|XM_001060185|NM_001191832	L	L
16	8600859	0.947	Gdf2|Rbp3	+|+	G		A	exon|intron|3utrs,intron	nonsynonymous	NM_001191832|XM_341400|NM_001106096|XM_001060185	V	I	benign
16	8601326	0.988	Gdf2|Rbp3	+|+	G		A	exon|intron|3utrs,intron	synonymous	NM_001191832|XM_341400|XM_001060185|NM_001106096	V	V
16	8615834	0.997	Zfp488	-	G		A	intron|exon	synonymous	XM_006222104|XM_001060134|XM_006222105|XM_006252711|XM_006252712|XM_224697	P	P
16	8624273	0.959	Zfp488	-	TT		--	5utrs,intron|intron		XM_006252711|XM_006252712
16	8697645	0.849			A		AT
16	8746326	0.916	Anxa8	+	A		T	intron		XM_006252627|XM_006252628|NM_001031654
16	8748255	0.926	Anxa8	+	T		C	exon	synonymous	NM_001031654|XM_006252628|XM_006252627	Y	Y
16	8781531	0.931			C		G
16	8802887	0.773			C		G	intron,non-coding		XR_340971|XR_360326
16	8809438	0.809	Npy4r	-	G		A	exon	synonymous	NM_031581	T	T
16	8834615	0.905			G		A
16	8846799	0.819	Gprin2	-	A		G	exon|intron	synonymous	XM_006252721|XM_001059778|XM_006252720|XM_006222096|XM_006222095|XM_224702	H	H
16	8874243	0.982	Syt15	+	T		C	intron		NM_181632|XM_006252629
16	8877727	0.999	Syt15	+	G		A	exon	nonsynonymous	NM_181632|XM_006252629	V	I	probably damaging
16	8887342	0.9			GATT		----
16	8891209	0.997	Fam35a	-	A		G	intron|exon	nonsynonymous	XM_008771135|XM_006252635|NM_001025028|XM_008771138|XM_008771136|XM_008771137|XM_006252634	F	L
16	8918549	0.937	Fam35a	-	A		G	intron		XM_006252635|XM_008771137|XM_008771138|NM_001025028|XM_008771136|XM_006252634|XM_008771135
16	8921721	0.983	Fam35a	-	G		T	intron|exon	nonsynonymous	XM_008771137|XM_006252634|NM_001025028|XM_006252635|XM_008771135|XM_008771138|XM_008771136	P	Q
16	8930442	0.783	Fam35a	-	A		G
16	8933142	0.973	Fam35a	-	T		TA
16	8959452	0.896	Fam35a	-	T		G
16	8959478	0.903	Fam35a	-	G		A
16	8959580	0.998	Fam35a	-	GACAGCTGGAAA		------------
16	8961265	0.968	Fam35a	-	C		T
16	8974994	0.812	Fam35a	-	A		G
16	8978803	0.986	Fam35a	-	G		A
16	8987205	0.94	Glud1	+	G		GA	intron		NM_012570
16	8987254	0.753	Glud1	+	TT		--	intron		NM_012570
16	8991942	0.964	Glud1	+	T		C	intron		NM_012570
16	8992442	0.997	Glud1	+	A		G	intron		NM_012570
16	8992543	0.999	Glud1	+	AAAACTGAAAAAAATTTTTTTTTTTTTGGTTCTTTTTTTCGGAGCTGGGGACCGAACCCAGGGCCTTGCGCTTCCTAGGTAAGCGCTCTACCACTGAGCTAAATCCCCAGCCCC	------------------------------------------------------------------------------------------------------------------	------------------------------------------------------------------------------------------------------------------	intron		NM_012570
16	8992835	0.765	Glud1	+	A		G	intron		NM_012570
16	9004550	1	Glud1	+	C		T	exon	synonymous	NM_012570	C	C
16	9006612	1	Glud1	+	C		T	exon	synonymous	NM_012570	I	I
16	9012848	0.999	Glud1	+	T		C	exon	synonymous	NM_012570	Y	Y
16	9020370	0.764			C		T
16	9058670	0.889	Mmrn2	+	C		A	intron		XM_006252722|XM_008771071|XM_003751550|XM_006222094|NM_001107298|XM_003752862
16	9069862	0.977	Mmrn2	+	C		G	exon|intron	nonsynonymous	XM_003751550|XM_006222094|XM_003752862|XM_006252722|XM_008771071|NM_001107298	F	L	benign
16	9085848	0.904	Bmpr1a	-	T		C	3utrs,exon		NM_030849
16	9095213	1	Bmpr1a	-	C		T	exon	synonymous	NM_030849	V	V
16	9149270	0.847			G		A
16	9190529	0.791			T		C
16	9191425	0.959			C		G
16	9246172	0.921	Ldb3	-	T		C	exon|intron	synonymous|nonsynonymous	NM_001110490|NM_001277165|XM_003751552|NM_001277166|XM_003751551|XM_006252638|XM_006252640|XM_006252645|NM_001277158|XM_006252646|XM_003752860|NM_001277159|XM_006252637|XM_003752861|XM_006252644|XM_006252647|XM_006252639|XM_006252641|XM_006252642|XM_006252643	P	P|R
16	9255100	1	Ldb3	-	G		A	intron|exon	synonymous|nonsynonymous	NM_001110490|XM_003751551|XM_003752861|XM_006252646|XM_006252641|XM_006252637|XM_006252643|XM_003752860|NM_001277159|XM_006252645|XM_006252638|XM_006252639|XM_006252642|NM_001277165|XM_006252644|NM_001277158|XM_003751552|XM_006252647|XM_006252640|NM_001277166	T	N|I
16	9257225	0.985	Ldb3	-	A		G	exon|intron	synonymous|nonsynonymous	XM_006252643|XM_006252645|XM_003752860|XM_006252646|XM_003751552|NM_001277158|NM_001277159|NM_001277166|NM_001110490|XM_006252647|XM_006252642|XM_003751551|XM_006252638|XM_006252644|XM_003752861|XM_006252637|NM_001277165|XM_006252640|XM_006252641|XM_006252639	D	D|T
16	9284671	0.968	LOC100360810	+	T		C
16	9285066	0.932	LOC100360810	+	A		T
16	9308510	0.926			A		-
16	9308519	0.943			A		T
16	9308962	1			G		A
16	9322259	0.847			G		GC
16	9322357	0.838			G		A
16	9385008	0.863	Wapl	+	A		T	intron		XM_006252725|XM_006222149|XM_002725158|XM_006252726|XM_002728376|XM_006252724|XM_006252723|XM_008771271
16	9395909	0.993	Wapl	+	C	G	G	exon|intron	nonsynonymous	XM_006252723|XM_002728376|XM_006222149|XM_002725158|XM_008771271|XM_006252725|XM_006252726|XM_006252724	Q	E	benign
16	9395954	1	Wapl	+	C	G	G	intron		XM_008771271|XM_002725158|XM_006252726|XM_006222149|XM_006252725|XM_002728376|XM_006252723|XM_006252724
16	9427738	0.992	Wapl	+	T		C	exon|intron	synonymous	XM_006252724|XM_002728376|XM_002725158|XM_006252726|XM_006252723|XM_006252725|XM_008771271|XM_006222149	S	S|L
16	9469246	0.971			A		-
16	9469564	0.951	LOC498588	-	T		C
16	9469645	0.998	LOC498588	-	CTT		---
16	9469691	1	LOC498588	-	G		A
16	9469697	0.996	LOC498588	-	C		G
16	9469706	0.998	LOC498588	-	G		C
16	9483487	0.765			T		-
16	9484736	0.997			A		AT
16	9485002	0.837			T		G
16	9496871	0.978	Grid1	+	G		T	intron		NM_024378|XM_003751561|XM_006252770|XM_003752859
16	9498357	0.999	Grid1	+	A		G	exon|intron	synonymous	NM_024378|XM_003751561|XM_006252770|XM_003752859	R	R
16	9519059	0.893	Grid1	+	G		T	intron		XM_003752859|XM_003751561|NM_024378|XM_006252770
16	9529133	0.916	Grid1	+	G		T	intron		XM_006252770|XM_003752859|XM_003751561|NM_024378
16	9555629	0.813	Grid1	+	C		CT/CTT
16	9597802	0.993	Grid1	+	T		TAA
16	9602399	0.812	Grid1	+	A		T
16	9602578	0.996	Grid1	+	TA		--
16	9609352	0.761	Grid1	+	C		A
16	9622759	0.871	Grid1	+	T		C
16	9627777	0.999	Grid1	+	G		A
16	9646946	0.978	Grid1	+	T		C
16	9663683	0.994	Grid1	+	A		G
16	9670672	0.937	Grid1	+	G		A
16	9767247	0.83	Grid1	+	A		AG
16	9767316	0.87	Grid1	+	A		-
16	9783994	0.935	Grid1	+	T		C
16	9784862	0.984	Grid1	+	T		C
16	9793443	0.885	Grid1	+	G		GA
16	9799145	0.996	Grid1	+	A		AT
16	9811378	0.831	Grid1	+	A		AT
16	9858291	0.905	Grid1	+	T		C
16	9877667	0.795	Grid1	+	T		C
16	9878100	0.913	Grid1	+	T		G
16	9883309	1	Grid1	+	G		T
16	9883350	0.999	Grid1	+	G		T
16	9903229	0.824	Grid1	+	AA		--
16	9909106	0.994	Grid1	+	C		CATCTT
16	9909264	0.992	Grid1	+	G		T
16	9911300	0.985	Grid1	+	C		T
16	9911368	0.787	Grid1	+	T		C
16	9921421	0.856	Grid1	+	G		A
16	9949487	0.984	Grid1	+	A		T
16	9960352	0.787	Grid1	+	C		T
16	9960364	0.825	Grid1	+	A		G
16	9964754	0.998	Grid1	+	A		G
16	9975874	0.776	Grid1	+	A		-
16	10000788	0.898	Grid1	+	T		-
16	10023123	0.845	Grid1	+	T		C
16	10037846	0.911	Grid1	+	C		G
16	10041787	0.973	Grid1	+	C		T
16	10077234	0.997	Grid1	+	A		-
16	10104804	0.988	Grid1	+	A		G
16	10105059	1	Grid1	+	C		T
16	10105556	0.957	Grid1	+	A		G
16	10105656	0.877	Grid1	+	G		GTTTC
16	10106187	0.964	Grid1	+	T		C
16	10182869	0.857	Grid1	+	G		GA
16	10261702	1	RGD1565573	+	T		-
16	10261707	0.997	RGD1565573	+	G		GC
16	10261726	1	RGD1565573	+	C		A
16	10261737	0.999	RGD1565573	+	C		A
16	10261764	0.993	RGD1565573	+	G		T
16	10261765	0.99	RGD1565573	+	T		C
16	10277378	0.847			A		C
16	10335021	0.948			T		A
16	10348256	0.896			G		A
16	10393149	0.8			T		A	intron,non-coding		XR_360329|XR_340966|XR_340967|XR_360330
16	10605146	0.99	Chat	-	G		A	intron|exon	synonymous	XM_224626|XM_001061520|NM_001170593	Y	Y
16	10607541	0.981	Chat	-	A		G	intron		NM_001170593|XM_224626|XM_001061520
16	10624988	0.987	Chat	-	TCTGTCTA		--------	intron		NM_001170593
16	10631471	0.815	Chat	-	T		C	intron		XM_224626|XM_001061520|NM_001170593
16	10649786	1	Chat|Slc18a3	-|-	G		C	intron|5utrs,intron|exon	nonsynonymous	XM_001061520|NM_001170593|NM_031663|XM_224626	H	Q
16	10675072	0.999	LOC498577	-	C		T
16	10704251	0.978	Ercc6	+	T		C	exon|intron	synonymous	NM_001107296|XM_006252734|XM_006252736|XM_006252738|XM_006252735|XM_006252737	G	G
16	10724298	0.904	Ercc6	+	G		A	intron		XM_006252734|XM_006252738|XM_006252736|XM_006252737|XM_006252735|NM_001107296
16	10728491	0.926	Ercc6	+	C		T	intron		XM_006252736|XM_006252737|NM_001107296|XM_006252734|XM_006252735|XM_006252738
16	10728868	0.989	Ercc6	+	C		T	intron		XM_006252737|XM_006252735|XM_006252736|XM_006252738|NM_001107296|XM_006252734
16	10741581	1	Ercc6	+	A		G	intron		XM_006252735|NM_001107296|XM_006252734|XM_006252737|XM_006252738|XM_006252736
16	10741583	1	Ercc6	+	A		G	intron		XM_006252737|XM_006252735|XM_006252736|XM_006252734|XM_006252738|NM_001107296
16	10765543	0.959	Ercc6	+	G		A	exon	nonsynonymous	NM_001107296|XM_006252738|XM_006252735|XM_006252736|XM_006252737|XM_006252734	G	S	probably damaging
16	10786095	0.996			C		A
16	10788648	1			A		G
16	10789298	1			C		T
16	10789535	1			A		AT
16	10795615	0.993	Drgx	+	C		CTT	intron		NM_145767|XM_006252733
16	10796149	1	Drgx	+	T		C	intron		XM_006252733|NM_145767
16	10796808	1	Drgx	+	T		A	intron		NM_145767|XM_006252733
16	10802775	0.998	Drgx	+	G		A	intron		XM_006252733|NM_145767
16	10809380	0.996	Drgx	+	G		A	intron		NM_145767|XM_006252733
16	10819870	1	Drgx	+	G		C	3utrs,exon|intron		XM_006252733|NM_145767
16	10819991	1	Drgx	+	G		A	intron|3utrs,exon		NM_145767|XM_006252733
16	10820006	0.949	Drgx	+	G		GAAAA	intron|3utrs,exon		NM_145767|XM_006252733
16	10823820	0.987			TTT		---
16	10823821	0.989			TT		--
16	10833447	0.785			T		C
16	10848155	0.997	RGD1564899	-	C		T	exon|intron	synonymous	XM_006252757|XM_006222117|XM_573855|XM_008771158|XM_006222115|XM_001060995|XM_006222116	R	R
16	10848173	0.991	RGD1564899	-	G		A	intron|exon	synonymous	XM_006222115|XM_006252757|XM_573855|XM_008771158|XM_006222116|XM_001060995|XM_006222117	T	T
16	10850114	0.839	RGD1564899	-	A		G	intron|exon	synonymous	XM_001060995|XM_006222117|XM_006222116|XM_008771158|XM_006222115|XM_573855|XM_006252757	L	L
16	10889843	0.818	LOC102547142	+	C		T	intron,non-coding		XR_360333|XR_340980|XR_596373|XR_360332|XR_360334|XR_340981|XR_340979|XR_596379
16	10913143	0.996			A		AT
16	10951398	0.993			A		G
16	10961640	0.95			C		T
16	10967801	1			C		CTTAAACAACT
16	10991568	0.857	RGD1561145	+	C		T	intron		XM_006252756|XM_006252755|NM_001134605|XM_008771144|XM_006252754
16	11116083	0.98	Vstm4	+	G		A	intron		XM_006252752|XM_006252753|NM_001029920
16	11118913	0.997	Vstm4	+	T		C	intron		XM_006252753|NM_001029920|XM_006252752
16	11119889	0.999	Vstm4	+	T		-	intron		XM_006252752|NM_001029920|XM_006252753
16	11119952	0.999	Vstm4	+	C		T	intron		NM_001029920|XM_006252752|XM_006252753
16	11130004	0.996	Vstm4	+	C		T	intron		XM_006252753|XM_006252752|NM_001029920
16	11133432	0.841	Vstm4	+	T		C	intron		NM_001029920|XM_006252752|XM_006252753
16	11134569	0.999	Vstm4	+	C		T	exon	synonymous	NM_001029920|XM_006252752|XM_006252753	Y	Y
16	11135037	0.877	Vstm4	+	G		A	3utrs,exon		XM_006252753|XM_006252752|NM_001029920
16	11148536	0.859			A		G
16	11153513	0.824			A		G
16	11153518	0.866			GAGAGATCTGATTTTTTTTTTTTTTTTTTGGTTCTTTTTTTTTCGGAGCTGGGGACCGAACCCAGGGCCTTGCGCTTCCTAGGTAAGCGCTCTACCACTGAGCTAAATCCCCAGCCCCT		-----------------------------------------------------------------------------------------------------------------------
16	11180485	0.946	Wdfy4	-	A		G	exon|intron|intron,non-coding	synonymous|nonsynonymous	XM_006252760|XM_006252759|XM_006222111|XM_006252762|XM_006222110|XM_003751558|XM_003752873|XR_086037|XM_006252761|XM_008771159|XR_085638|XM_006222112|XM_006222113	D	D|T
16	11205382	0.992	Wdfy4|Lrrc18	-|+	T		TCTCTCTCC	intron|5utrs,intron		XM_006252759|XM_006252761|XM_006252741|XM_006252760|XM_006252739|XM_006252762|NM_001013999|XM_006252740
16	11205433	0.891	Wdfy4|Lrrc18	-|+	G		-	intron|5utrs,intron		XM_006252761|XM_006252740|XM_006252739|XM_006252762|NM_001013999|XM_006252759|XM_006252760|XM_006252741
16	11205435	0.903	Wdfy4|Lrrc18	-|+	C		-	5utrs,intron|intron		XM_006252739|XM_006252740|XM_006252759|XM_006252761|XM_006252741|XM_006252760|XM_006252762|NM_001013999
16	11213557	0.918	Wdfy4|Lrrc18	-|+	C		T	intron|exon|intron,non-coding	synonymous	XM_006252759|XM_003751558|XM_006222113|XM_006252762|XM_006222110|XM_006252739|NM_001013999|XM_006222111|XM_006222112|XM_008771097|XM_006252761|XM_008771159|XR_086037|XM_006252741|XM_003752873|XR_085638|XM_006252740|XM_006252760	S	S
16	11246297	0.977	Wdfy4	-	T		A	intron|intron,non-coding		NM_001013999|XM_006222110|XM_006252741|XM_006252739|XM_008771159|XM_006252762|XM_006222113|XR_086037|XR_085638|XM_006252761|XM_006252760|XM_008771097|XM_006252759|XM_006222112|XM_003751558|XM_006222111|XM_003752873|XM_006252740
16	11261729	0.997	Wdfy4	-	A		-	intron		XM_006252740|XM_006252760|NM_001013999|XM_006252739|XM_006252759|XM_006252762|XM_006252741|XM_006252761
16	11277477	0.78	Wdfy4	-	A		G	intron|intron,non-coding		XM_006252741|XM_006252759|XM_006222113|XM_006222110|XM_008771097|XR_086037|XM_008771159|XR_085638|XM_006252740|XM_006222112|NM_001013999|XM_003751558|XM_006222111|XM_006252762|XM_006252760|XM_006252761|XM_003752873|XM_006252739
16	11280513	0.992	Wdfy4	-	A		G	exon|intron|intron,non-coding	nonsynonymous|synonymous	XM_003751558|XM_006252739|XM_006252761|XM_006252762|XM_003752873|XM_008771097|XR_085638|XM_008771159|XM_006222111|NM_001013999|XM_006252760|XM_006222112|XM_006252741|XM_006252740|XM_006252759|XM_006222113|XM_006222110|XR_086037	Y	Q|Y
16	11303179	0.96	Wdfy4	-	C		A	intron|intron,non-coding		XM_008771159|XM_006222112|XM_006252739|XM_006222110|XM_006252760|XM_006252762|XM_006252761|XM_003751558|XM_006252740|XR_086037|XM_006222111|XM_003752873|XM_006222113|XM_006252741|XR_085638|XM_006252759|XM_008771097|NM_001013999
16	11316074	0.979	Wdfy4	-	T		-	intron		XM_006252739|XM_006252740|XM_006252759|XM_006252762|XM_006252741|XM_006252760|XM_006252761|NM_001013999
16	11317584	0.818	Wdfy4	-	G		A	intron|intron,non-coding		XM_006222112|XM_006252739|XM_006222111|XM_006252761|XM_006222113|XM_008771097|XM_006252741|XR_085638|XM_003751558|XR_086037|XM_006252760|XM_006252762|XM_003752873|XM_006252740|NM_001013999|XM_008771159|XM_006222110|XM_006252759
16	11347271	0.77	Wdfy4	-	T		C	exon|intron|intron,non-coding	synonymous|nonsynonymous	XM_006252762|XM_008771097|XM_006222111|XM_006252760|XM_008771159|XM_006222112|XM_006252759|NM_001013999|XM_006252739|XM_003752873|XM_006222110|XR_085638|XM_006252740|XM_003751558|XR_086037|XM_006222113|XM_006252761|XM_006252741	S	S|G
16	11363845	0.97	Wdfy4	-	C		T	intron|intron,non-coding		XM_008771097|XM_006252741|XM_006252761|XM_006222113|NM_001013999|XM_006252762|XM_003751558|XM_006222112|XM_006252759|XM_006222111|XR_086037|XM_006252760|XM_006252740|XM_006222110|XM_003752873|XM_006252739|XM_008771159|XR_085638
16	11417492	1	Arhgap22	+	G		A	intron|5utrs,exon		NM_001107297|XM_006252745|XM_006252742|XM_006252749|XM_006252751|XM_006252747|XM_006252743|XM_006252750|XM_006252744|XM_006252746|XM_008771098|XM_006252748
16	11417551	0.936	Arhgap22	+	C		T	intron|5utrs,exon		XM_006252745|XM_006252750|XM_006252751|XM_006252743|XM_006252742|XM_006252744|XM_006252749|XM_008771098|XM_006252746|XM_006252748|XM_006252747|NM_001107297
16	11425371	0.84	Arhgap22	+	G		A	intron		NM_001107297|XM_006252750|XM_008771098|XM_006252748|XM_006252747|XM_006252745|XM_006252742|XM_006252743|XM_006252744|XM_006252746|XM_006252749|XM_006252751
16	11426129	0.822	Arhgap22	+	A		G	intron		XM_006252742|XM_006252744|XM_006252745|XM_006252750|XM_008771098|XM_006252743|XM_006252749|XM_006252751|NM_001107297|XM_006252748|XM_006252746|XM_006252747
16	11427514	0.753	Arhgap22	+	CA		--	intron		XM_006252747|XM_006252751|XM_006252749|XM_006252743|XM_006252745|XM_006252742|XM_006252748|NM_001107297|XM_006252746|XM_006252744|XM_006252750
16	11429827	0.795	Arhgap22	+	A		G	intron		NM_001107297|XM_006252751|XM_008771098|XM_006252750|XM_006252748|XM_006252743|XM_006252749|XM_006252744|XM_006252746|XM_006252747|XM_006252742|XM_006252745
16	11470380	1	Arhgap22	+	C		T	exon|intron	synonymous	XM_006252745|XM_006252747|XM_006252751|XM_006252743|XM_006252744|XM_006252750|XM_006252742|XM_006252749|XM_008771098|XM_006252748|NM_001107297|XM_006252746	I	I
16	11508989	0.932	Arhgap22	+	C		T	intron		XM_008771098|XM_006252747|XM_006252743|NM_001107297|XM_006252742|XM_006252748|XM_006252746|XM_006252750|XM_006252749|XM_006252751|XM_006252745|XM_006252744
16	11521572	0.995	Arhgap22	+	G		A	intron		XM_006252749|XM_006252744|XM_006252750|XM_008771098|XM_006252751|XM_006252746|XM_006252748|NM_001107297|XM_006252747|XM_006252742|XM_006252743|XM_006252745
16	11521806	0.996	Arhgap22	+	C		A	intron		XM_006252749|NM_001107297|XM_006252742|XM_006252748|XM_006252747|XM_006252745|XM_006252743|XM_006252744|XM_008771098|XM_006252750|XM_006252746|XM_006252751
16	11540877	0.904	Arhgap22	+	G		A	intron		XM_008771098|XM_006252742|XM_006252743|XM_006252749|XM_006252751|XM_006252750|XM_006252746|XM_006252745|XM_006252748|NM_001107297|XM_006252744|XM_006252747
16	11541073	0.855	Arhgap22	+	C		T	intron		XM_006252750|XM_006252744|XM_006252742|XM_006252747|XM_006252749|NM_001107297|XM_006252748|XM_008771098|XM_006252743|XM_006252751|XM_006252746|XM_006252745
16	11545350	0.993	Arhgap22	+	C		T	exon|intron	synonymous	XM_006252745|XM_006252742|NM_001107297|XM_006252743|XM_006252744|XM_008771098|XM_006252749|XM_006252751|XM_006252750|XM_006252747|XM_006252748|XM_006252746	A	A
16	11571685	0.972	Arhgap22	+	C		T	exon|intron	synonymous	XM_006252748|XM_006252747|XM_006252750|XM_006252744|XM_006252746|XM_006252743|NM_001107297|XM_006252742|XM_006252749|XM_008771098|XM_006252745|XM_006252751	S	S
16	11580216	0.999	Mapk8	-	G		A	intron|3utrs,exon		XM_001056513|NM_053829|XM_341399
16	11582982	0.999	Mapk8	-	G		T	intron|3utrs,exon		XM_001056513|XM_341399|NM_053829
16	11604147	0.762	Mapk8	-	A		T	intron		XM_001056513|XM_341399|NM_053829
16	11624875	0.88	Mapk8	-	A		-	5utrs,intron		NM_053829
16	11640890	0.938	Mapk8	-	A		AT	5utrs,intron		NM_053829
16	11641011	0.985	Mapk8	-	TCACA		-----	5utrs,intron		NM_053829
16	11641784	0.958	Mapk8	-	C		A	5utrs,intron|intron		NM_053829|XM_001056513|XM_341399
16	11649913	0.815	Mapk8	-	G		GGACA	5utrs,intron		NM_053829
16	11656489	0.847	Mapk8	-	A		G	intron|5utrs,intron		XM_001056513|NM_053829|XM_341399
16	11661638	0.839	Mapk8	-	A		G	intron|5utrs,intron		XM_341399|XM_001056513|NM_053829
16	11662110	0.924	Mapk8	-	A		C	intron|5utrs,intron		XM_001056513|NM_053829|XM_341399
16	11698826	0.983	Frmpd2	+	T		C	intron|5utrs,exon		XM_006222107|XM_008771103|XM_006222109|XM_003751559|XM_006252763|XM_006252769|XM_008771108|XM_006222108|XM_006222106|XM_008771107|XM_006252764|XM_008771205|XM_003752872|XM_008771105
16	11706645	0.827	Frmpd2	+	A		G	intron		XM_006222106|XM_008771103|XM_008771105|XM_006222109|XM_006222108|XM_006252769|XM_008771107|XM_006222107|XM_003751559|XM_003752872|XM_006252764|XM_006252763|XM_008771108|XM_008771205
16	11710064	0.908	Frmpd2	+	C		CGT	intron		XM_006252769|XM_006252763|XM_006252764
16	11719962	0.812	Frmpd2	+	G		C	intron		XM_008771105|XM_008771205|XM_006222109|XM_006222106|XM_003751559|XM_003752872|XM_008771107|XM_008771103|XM_006252769|XM_006222108|XM_006222107|XM_006252764|XM_008771108|XM_006252763
16	11825303	0.981	Frmpd2	+	A		G	intron|exon	nonsynonymous	XM_006222107|XM_006222109|XM_003751559|XM_006252764|XM_008771108|XM_008771107|XM_006222108|XM_008771103|XM_006252769|XM_006252763|XM_008771105|XM_006222106|XM_008771205|XM_003752872	Q	G|R
16	11825470	0.978	Frmpd2	+	G		A	intron		XM_006252769|XM_008771205|XM_006222108|XM_008771108|XM_006252763|XM_008771107|XM_006252764|XM_003752872|XM_003751559|XM_006222107|XM_006222106|XM_008771103|XM_008771105|XM_006222109
16	12124692	0.996			A		ATCTG
16	12130962	0.949			C		T
16	12640764	0.999	LOC364518	+	C	CAGG
16	12640783	0.851	LOC364518	+	G	T	T
16	12640786	0.984	LOC364518	+	T	A	A
16	12640869	1	LOC364518	+	A	AC	AC
16	12640933	1	LOC364518	+	G	A	A
16	12640956	0.999	LOC364518	+	C	CAGG	CAGG
16	12641146	1	LOC364518	+	G		C
16	12641189	1	LOC364518	+	T	G	G
16	12641269	1	LOC364518	+	A	G	G
16	12641415	1	LOC364518	+	A	C	C
16	12641534	0.998	LOC364518	+	C	A	A
16	12641566	0.999	LOC364518	+	C	T	T
16	12641755	0.99	LOC364518	+	C		-
16	12641763	0.994	LOC364518	+	A		C
16	12641765	0.992	LOC364518	+	A		C
16	12641772	0.99	LOC364518	+	A		-
16	12672542	0.996	LOC100362043	-	G		T	intron,non-coding		XR_596388|XR_360342|XR_340995|XR_596723|XR_596384|XR_360346|XR_340999|XR_340997|XR_360348|XR_340996|XR_360344|XR_596386|XR_360343|XR_360345|XR_596385|XR_596387|XR_340998|XR_341000
16	12676209	0.868	LOC100362043	-	A		G	intron,non-coding		XR_360346|XR_360345|XR_341000|XR_596385|XR_340999|XR_596386|XR_596387|XR_340995|XR_340996|XR_360344|XR_596388|XR_340997|XR_360348|XR_596723|XR_596384|XR_360342|XR_360343|XR_340998
16	12676266	0.979	LOC100362043	-	T		A	intron,non-coding		XR_360343|XR_340995|XR_340998|XR_340996|XR_360346|XR_360345|XR_596385|XR_340999|XR_596388|XR_596384|XR_340997|XR_341000|XR_596386|XR_360344|XR_596723|XR_360342|XR_360348|XR_596387
16	12728241	0.918	LOC100362043	-	G		A	intron,non-coding		XR_596388|XR_360342|XR_596385|XR_360344|XR_596384|XR_360346|XR_340999|XR_596723|XR_340995|XR_596387|XR_340996|XR_596386|XR_360345|XR_340997|XR_360348|XR_360343|XR_340998|XR_341000
16	12728457	0.984	LOC100362043	-	A		G	intron,non-coding		XR_340999|XR_340996|XR_340995|XR_596388|XR_596384|XR_596723|XR_596386|XR_360343|XR_340998|XR_360342|XR_360348|XR_596387|XR_360346|XR_340997|XR_341000|XR_360344|XR_596385|XR_360345
16	12755683	0.993	LOC100362043	-	A		AC	intron,non-coding		XR_360343|XR_360345|XR_360342|XR_360344|XR_360346|XR_360348
16	12791617	1	LOC100362043	-	A		G	intron,non-coding		XR_340998|XR_360342|XR_596723|XR_596384|XR_340996|XR_596385|XR_360345|XR_360343|XR_360346|XR_596387|XR_340999|XR_340997|XR_596386|XR_596388|XR_360344|XR_341000|XR_360348|XR_340995
16	12819537	0.798	LOC100362043	-	C		T	intron,non-coding		XR_596387|XR_596385|XR_340996|XR_596723|XR_360343|XR_596386|XR_340995|XR_360342|XR_360344|XR_340999|XR_340997|XR_340998|XR_341000|XR_596384|XR_360345|XR_360348|XR_596388|XR_360346
16	12934866	0.793			AG		--
16	12964763	0.998			C		T
16	12967591	0.963			A		G
16	12967598	0.978			A		G
16	12968867	0.997			A		G
16	12971726	0.95			C		T
16	13007247	0.757			G		A
16	13007248	0.793			G		GAA
16	13007279	0.826			A		G
16	13035500	0.934			A		C
16	13040365	0.984			G		A
16	13145045	0.996			A		G
16	13145073	1			C		A
16	13145495	0.876			G		A
16	13186947	1			G		A
16	13187087	0.856			C		T
16	13193275	1			T		C
16	13206559	0.905			G		A
16	13255084	0.933			A		G
16	13274442	0.843			T		A
16	13294107	0.76			T		C
16	13309728	0.986			C		T
16	13349698	0.793			G		A
16	13369049	0.757			C		CATTAAATATA
16	13513006	0.952	LOC100912197	+	C		T
16	13775044	0.821			G		A
16	13775285	0.997			A		AC
16	13785006	0.919			A		G
16	13785184	0.908			G		GA
16	13803945	0.995			T		TA
16	13815020	0.977			G		A
16	13850308	0.927			C		A
16	13856571	0.994			T		C
16	13873189	0.782			T		C
16	13877203	0.828			T		C
16	13877240	0.891			T		TG
16	13894151	0.998			G		A
16	13946208	0.952			A		T
16	13987995	0.923	Ccser2	-	G		A	intron|exon,non-coding		XM_008771621|XM_008771614|XM_008771622|XM_006252789|XM_001061993|XM_006222155|XM_006252788|XM_006222157|XM_006222156|XR_360351|XM_008771620|XM_008771175|XM_008771627|XM_006222158|XM_008771619|XM_008771633|XM_008771174|XM_224672|XM_008771608
16	13988188	0.795	Ccser2	-	C		T	intron|exon,non-coding		XM_008771622|XR_360351|XM_008771614|XM_006222157|XM_006222156|XM_006222155|XM_006252789|XM_008771174|XM_008771621|XM_008771627|XM_008771619|XM_008771608|XM_008771633|XM_006222158|XM_008771620|XM_001061993|XM_006252788|XM_008771175|XM_224672
16	13989181	0.997	Ccser2	-	C		T	intron|exon,non-coding		XM_006222156|XM_008771622|XM_008771633|XM_006222155|XM_006222158|XM_224672|XM_008771619|XM_008771627|XM_008771608|XM_001061993|XM_008771614|XR_360351|XM_008771621|XM_006222157|XM_006252789|XM_008771620|XM_008771174|XM_008771175|XM_006252788
16	13989183	0.997	Ccser2	-	G		A	intron|exon,non-coding		XM_008771622|XM_008771608|XM_008771614|XM_006252789|XM_008771627|XM_006222158|XM_008771633|XR_360351|XM_006222155|XM_006252788|XM_008771175|XM_224672|XM_008771619|XM_006222157|XM_008771174|XM_001061993|XM_008771620|XM_006222156|XM_008771621
16	14007699	0.999	Ccser2	-	C		CAA	intron|intron,non-coding		XM_006252789|XM_006252788|XR_360351
16	14007701	0.997	Ccser2	-	C		G	intron|intron,non-coding		XM_006222155|XM_008771621|XM_008771620|XM_008771627|XM_008771614|XM_001061993|XR_360351|XM_006222158|XM_006222157|XM_006252788|XM_008771608|XM_008771175|XM_006252789|XM_008771174|XM_008771619|XM_008771633|XM_224672|XM_006222156|XM_008771622
16	14030139	0.922	Ccser2	-	G		A	intron|intron,non-coding		XM_008771174|XM_006222156|XM_008771621|XM_008771633|XM_008771614|XM_008771619|XM_001061993|XM_008771622|XM_008771175|XM_006222155|XM_006252788|XM_006222158|XM_224672|XM_006222157|XM_008771620|XM_008771627|XM_008771608|XR_360351|XM_006252789
16	14068511	0.995	Ccser2	-	G		A	exon|intron|intron,non-coding	nonsynonymous	XM_006252789|XM_008771608|XM_001061993|XM_006222157|XM_008771621|XM_008771633|XM_008771174|XR_360351|XM_008771622|XM_224672|XM_006222156|XM_008771619|XM_008771627|XM_006222155|XM_008771175|XM_008771614|XM_006222158|XM_008771620|XM_006252788	T	M|W	benign
16	14070348	0.993	Ccser2	-	T		C	intron|exon|intron,non-coding	synonymous	XM_006222156|XM_008771619|XM_008771633|XM_006252788|XR_360351|XM_008771622|XM_008771174|XM_008771620|XM_008771627|XM_008771614|XM_008771608|XM_006222155|XM_006222158|XM_224672|XM_006222157|XM_008771175|XM_006252789|XM_008771621|XM_001061993	R	R
16	14070408	0.998	Ccser2	-	T		C	intron|intron,non-coding|exon	synonymous	XM_008771622|XM_008771627|XR_360351|XM_001061993|XM_008771619|XM_006252788|XM_008771608|XM_008771621|XM_006222158|XM_008771175|XM_008771614|XM_008771174|XM_006252789|XM_006222155|XM_006222156|XM_008771620|XM_224672|XM_006222157|XM_008771633	A	A
16	14138427	0.765			T		C
16	14140690	0.959			C		T
16	14195704	0.995	Rgr	-	AC		--	intron		NM_001107299
16	14195711	0.998	Rgr	-	G		C	intron		XM_008771101|NM_001107299|XM_008771102
16	14195731	0.997	Rgr	-	G		GAGAC	intron		NM_001107299
16	14195739	0.996	Rgr	-	C		G	intron		XM_008771102|NM_001107299|XM_008771101
16	14195745	0.997	Rgr	-	G		GAC	intron		NM_001107299
16	14195759	0.999	Rgr	-	G		GAC	intron		NM_001107299
16	14195938	0.997	Rgr	-	AA		--	intron		NM_001107299
16	14203253	0.992	Rgr	-	T		C	exon|intron	nonsynonymous	NM_001107299|XM_008771101|XM_008771102	I	V	benign
16	14223078	0.826	Lrit2	+	G		C	exon|intron	nonsynonymous	NM_001191938|XM_573871|XM_006252787|XM_001065544	S	T	benign
16	14241828	0.989	Cdhr1	-	C		T	exon	synonymous	NM_053572	V	V
16	14248757	0.974	Cdhr1	-	A		G	exon	synonymous	NM_053572	P	P
16	14248775	0.982	Cdhr1	-	C		T	exon	synonymous	NM_053572	T	T
16	14265894	1			G		A
16	14281761	0.999	Ghitm	-	G		A	exon	synonymous	NM_001005908|XM_006252786	Y	Y
16	14290641	0.923			C		A
16	14311670	0.996			AAAA		----
16	14313124	0.871			G		A
16	14313323	0.935			A		C
16	14316848	0.994			T		-
16	14333114	0.951			C		T
16	14333193	0.993			T		A
16	14360724	1	LOC685813	-	A		G
16	14360782	0.999	LOC685813	-	T		C
16	14360950	0.999	LOC685813	-	G		A
16	14361193	1	LOC685813	-	C		T
16	14361428	1			G		A
16	14361537	0.999			A		G
16	14378247	0.982			G		A
16	14378644	0.956			A		G
16	14388791	0.837			C		T
16	14461517	0.999			C		T
16	14475623	0.959			G		A
16	14477257	0.812			G		A
16	14508134	0.816			A		G
16	14511692	0.965			T		-
16	14512841	0.818			G		T
16	14512842	0.813			A		T
16	14531935	0.836			T		C
16	14556462	0.825			G		C
16	14625831	0.931			G		GA
16	14660752	0.967			T		A
16	14660836	0.982			A		G
16	14714611	0.843			C		T
16	14770077	0.995			T		C
16	14796268	0.853			G		A
16	14828878	1			C		T
16	14829148	1			T		G
16	14829175	0.999			C		T
16	14829301	0.991			T		TA
16	14838499	0.916			C		T
16	14841012	0.894			A		AG
16	14841446	0.913			G		A
16	14852535	0.977			A		C
16	14858848	0.781			G		A
16	14906547	0.98			A		T
16	14974474	0.997			T		G
16	15056233	0.958			T		C
16	15056644	0.93			T		C
16	15120581	0.986			G		T
16	15128181	0.994			T		C
16	15207659	0.985			A		G
16	15222041	0.894			G		A
16	15222196	0.807			G		C
16	15222253	0.983			A		ATTTG
16	15226356	0.966			A		G
16	15235454	0.941			C		A
16	15235728	0.905			A		G
16	15288287	0.99			A		-
16	15293152	0.999			T		-
16	15313566	0.806			C		G
16	15365411	0.9			C		T
16	15365434	0.981			A		G
16	15365552	0.983			C		T
16	15381445	0.978			G		T
16	15580301	0.813			C		G
16	15663115	0.997	Nrg3	-	A		G	intron|exon	synonymous	XM_573873|XM_002728367|XM_006252793|XM_008771678|XM_002725172|XM_006222194|XM_008771178	P	P
16	15668048	0.927	Nrg3	-	T		C	intron		XM_002728367|XM_006252793|XM_008771178|XM_006222194|XM_002725172|XM_008771678|XM_573873
16	15672147	0.839	Nrg3	-	A		G	intron		XM_002725172|XM_573873|XM_006252793|XM_008771678|XM_002728367|XM_006222194|XM_008771178
16	15703203	0.997	Nrg3	-	A		AG	intron		XM_006252793
16	15705868	0.987	Nrg3	-	T		-	intron		XM_006252793
16	15775159	0.984	Nrg3	-	G		A	intron		XM_006252793|XM_002728367|XM_008771178|XM_008771678|XM_006222194|XM_573873|XM_002725172
16	15775173	0.999	Nrg3	-	G		T	intron		XM_006252793|XM_002725172|XM_002728367|XM_008771678|XM_008771178|XM_573873|XM_006222194
16	15775378	0.839	Nrg3	-	G		C	intron		XM_002728367|XM_006252793|XM_002725172|XM_573873|XM_008771178|XM_006222194|XM_008771678
16	15824193	0.865	Nrg3	-	A		T	intron		XM_002728367|XM_573873|XM_006252793|XM_008771178|XM_002725172|XM_006222194|XM_008771678
16	15867721	0.998	Nrg3	-	T		-	intron		XM_006252793
16	15867964	0.998	Nrg3	-	A		-	intron		XM_006252793
16	15932756	0.925	Nrg3	-	G		C	intron		XM_002728367|XM_008771178|XM_002725172|XM_573873|XM_006222194|XM_008771678|XM_006252793
16	15938925	0.995	Nrg3	-	C		T	intron		XM_002725172|XM_002728367|XM_006252793|XM_006222194|XM_573873|XM_008771678|XM_008771178
16	15938946	0.999	Nrg3	-	G		C	intron		XM_002728367|XM_008771678|XM_008771178|XM_006252793|XM_006222194|XM_002725172|XM_573873
16	15963673	0.856	Nrg3	-	C		G	intron		XM_006222194|XM_573873|XM_008771178|XM_002728367|XM_002725172|XM_008771678|XM_006252793
16	15963794	0.998	Nrg3	-	G		A	intron		XM_006222194|XM_006252793|XM_573873|XM_008771178|XM_002728367|XM_008771678|XM_002725172
16	15982182	0.888	Nrg3	-	C		T	intron		XM_573873|XM_002728367|XM_008771678|XM_008771178|XM_002725172|XM_006252793|XM_006222194
16	16001696	0.996	Nrg3	-	T		A	intron		XM_006222194|XM_006252793|XM_002725172|XM_002728367|XM_573873|XM_008771178|XM_008771678
16	16015376	0.783	Nrg3	-	C		T	intron		XM_008771178|XM_002725172|XM_006222194|XM_573873|XM_008771678|XM_002728367|XM_006252793
16	16077127	0.992	Nrg3	-	T		G	intron		XM_006222194|XM_006252793|XM_002728367|XM_573873|XM_008771678|XM_008771178|XM_002725172
16	16106826	0.996	Nrg3	-	A		G	intron		XM_573873|XM_006222194|XM_008771178|XM_002725172|XM_008771678|XM_006252793|XM_002728367
16	16122082	0.975	Nrg3	-	A		AT	intron		XM_006252793
16	16125910	0.908	Nrg3	-	C		G	intron		XM_002728367|XM_573873|XM_002725172|XM_006252793|XM_008771678|XM_006222194|XM_008771178
16	16176365	0.891	Nrg3	-	A		-	intron		XM_006252793
16	16195786	0.908	Nrg3	-	C		A	intron		XM_008771678|XM_006252793|XM_002725172|XM_006222194|XM_573873|XM_008771178|XM_002728367
16	16224435	0.905	Nrg3	-	C		T	intron		XM_006252793|XM_573873|XM_002728367|XM_008771678|XM_008771178|XM_002725172|XM_006222194
16	16224454	1	Nrg3	-	T		G	intron		XM_002725172|XM_006222194|XM_002728367|XM_008771178|XM_006252793|XM_008771678|XM_573873
16	16235247	0.978	Nrg3	-	C		T	intron		XM_002728367|XM_006222194|XM_573873|XM_002725172|XM_008771178|XM_006252793|XM_008771678
16	16238407	0.848	Nrg3	-	C		T	intron		XM_006222194|XM_002725172|XM_573873|XM_008771678|XM_008771178|XM_006252793|XM_002728367
16	16246845	0.93	Nrg3	-	A		G	intron		XM_006222194|XM_573873|XM_008771678|XM_002728367|XM_008771178|XM_002725172|XM_006252793
16	16258403	0.954	Nrg3	-	A		G	intron		XM_002728367|XM_573873|XM_008771178|XM_006222194|XM_006252793|XM_002725172|XM_008771678
16	16265848	0.961	Nrg3	-	C		G	intron		XM_006222194|XM_006252793|XM_002728367|XM_573873|XM_002725172|XM_008771678|XM_008771178
16	16349490	0.8	Nrg3	-	G		C	intron		XM_008771178|XM_008771678|XM_006222194|XM_006252793|XM_002725172|XM_002728367|XM_573873
16	16356915	0.921	Nrg3	-	C		T	intron		XM_008771178|XM_002728367|XM_006222194|XM_573873|XM_008771678|XM_006252793|XM_002725172
16	16356925	0.872	Nrg3	-	C		A	intron		XM_008771678|XM_006222194|XM_002725172|XM_008771178|XM_006252793|XM_573873|XM_002728367
16	16361623	0.975	Nrg3	-	G		A	intron		XM_006252793|XM_006222194|XM_008771178|XM_573873|XM_002725172|XM_008771678|XM_002728367
16	16369966	0.923	Nrg3	-	G		T	intron		XM_006252793|XM_006222194|XM_002728367|XM_573873|XM_008771178|XM_008771678|XM_002725172
16	16415898	0.922	Nrg3	-	G		A	intron		XM_002725172|XM_573873|XM_008771178|XM_006222194|XM_008771678|XM_002728367|XM_006252793
16	16416806	0.859	Nrg3	-	C		T	intron		XM_002725172|XM_008771678|XM_008771178|XM_006222194|XM_002728367|XM_006252793|XM_573873
16	16418465	0.972	Nrg3	-	G		A	intron		XM_006222194|XM_573873|XM_008771678|XM_002728367|XM_008771178|XM_002725172|XM_006252793
16	16418869	0.79	Nrg3	-	A		-	intron		XM_006252793
16	16447243	0.981	Nrg3	-	T		C	intron		XM_008771678|XM_002728367|XM_002725172|XM_006222194|XM_008771178|XM_573873|XM_006252793
16	16473489	0.813	Nrg3	-	C		T	intron		XM_008771178|XM_008771678|XM_573873|XM_006252793|XM_002725172|XM_006222194|XM_002728367
16	16475198	0.83	Nrg3	-	G		T	intron		XM_573873|XM_006252793|XM_008771678|XM_008771178|XM_002728367|XM_006222194|XM_002725172
16	16476804	0.834	Nrg3	-	G		T	intron		XM_006222194|XM_008771678|XM_573873|XM_006252793|XM_008771178|XM_002725172|XM_002728367
16	16534331	0.957	Nrg3	-	C		CA	intron		XM_006252793
16	16556804	0.896	Nrg3	-	T		C	intron		XM_002728367|XM_006252793|XM_008771678|XM_573873|XM_008771178|XM_006222194|XM_002725172
16	16563592	0.875	Nrg3	-	T		C	intron		XM_006222194|XM_573873|XM_002725172|XM_002728367|XM_008771678|XM_006252793|XM_008771178
16	16563631	0.899	Nrg3	-	A		T	intron		XM_573873|XM_006252793|XM_008771678|XM_002728367|XM_002725172|XM_006222194|XM_008771178
16	16565191	0.95	Nrg3	-	C		T	intron		XM_002725172|XM_006252793|XM_002728367|XM_008771678|XM_008771178|XM_573873|XM_006222194
16	16565348	0.952	Nrg3	-	C		T	intron		XM_002725172|XM_002728367|XM_006252793|XM_573873|XM_008771678|XM_008771178|XM_006222194
16	16565408	0.923	Nrg3	-	A		C	intron		XM_002728367|XM_006252793|XM_006222194|XM_002725172|XM_008771678|XM_573873|XM_008771178
16	16565508	0.953	Nrg3	-	AAACAAACAAACAAAC		----------------	intron		XM_006252793
16	16569878	0.934	Nrg3	-	G		A	intron		XM_008771678|XM_006252793|XM_573873|XM_006222194|XM_002728367|XM_008771178|XM_002725172
16	16581888	0.784	Nrg3	-	GAGAGAGAGAGAGAGAGAGAGAGG		------------------------	intron		XM_006252793
16	16594058	0.998	Nrg3	-	G		GAA	intron		XM_006252793
16	16595612	0.844	Nrg3	-	C		T	intron		XM_006252793|XM_008771678|XM_008771178|XM_002725172|XM_006222194|XM_573873|XM_002728367
16	16604771	0.865	Nrg3	-	A		ACT	intron		XM_006252793
16	16632126	0.987	Nrg3	-	C		CA	intron		XM_006252793
16	16644885	0.972	Nrg3	-	G		GA	intron		XM_006252793
16	16759554	0.982	Nrg3	-	T		C	intron		XM_002728367|XM_008771178|XM_006222194|XM_006252793|XM_002725172|XM_008771678|XM_573873
16	16770156	0.829	Nrg3	-	C		A	intron		XM_002725172|XM_008771178|XM_573873|XM_006252793|XM_006222194|XM_008771678|XM_002728367
16	16777734	0.972	Nrg3	-	A		G	intron		XM_008771678|XM_002725172|XM_006252793|XM_002728367|XM_006222194|XM_573873|XM_008771178
16	16778004	0.951	Nrg3	-	C		T	intron		XM_008771178|XM_573873|XM_006252793|XM_002725172|XM_008771678|XM_002728367|XM_006222194
16	16778639	0.83	Nrg3	-	T		-	intron		XM_006252793
16	16779380	0.946	Nrg3	-	C		T	intron		XM_002725172|XM_008771678|XM_002728367|XM_006252793|XM_008771178|XM_006222194|XM_573873
16	16812994	0.952	Nrg3	-	C		T	intron		XM_006222194|XM_008771178|XM_002728367|XM_006252793|XM_573873|XM_002725172|XM_008771678
16	16815413	0.937	Nrg3	-	G	-	-	intron		XM_006252793
16	16828594	0.98			A		-
16	16834748	1	RGD1564958	+	G		T	exon|intron	nonsynonymous	XM_214281|XM_001066279	G	C	possibly damaging
16	16835171	1	RGD1564958	+	T		C	exon|intron	nonsynonymous	XM_214281|XM_001066279	S	P	benign
16	16954001	0.928			C		T
16	16954194	0.997			A		T
16	17025061	0.999	LOC364524	-	A		G
16	17025744	1	LOC364524	-	C		G
16	17025755	1	LOC364524	-	G		C
16	17032235	0.969			A		-
16	17032344	1			G		T
16	17100683	0.77			G		A
16	17104917	0.974			G		A
16	17121534	0.997	LOC102546465	-	A		G	intron,non-coding		XR_341024|XR_360372
16	17121680	0.892	LOC102546465	-	A		ATTAACTGCCC	intron,non-coding		XR_360372
16	17193110	0.876	LOC102556133	+	T		TA	intron,non-coding		XR_360370|XR_360357|XR_360371|XR_360361|XR_360358|XR_360359|XR_360364|XR_360365|XR_360363|XR_360360|XR_360368|XR_360362|XR_360369|XR_360367|XR_360366
16	17248493	0.917			T		-
16	17281706	0.841			C		G
16	17307056	0.988			G		GA
16	17307082	0.945			C		CT
16	17307115	0.761			GG		--
16	17309639	0.964			G		A
16	17315294	0.997			A		G
16	17315394	0.948			T		A
16	17354657	0.772			A		AT
16	17408478	0.993			G		T
16	17469784	0.982	Tspan14	+	C		G	exon	synonymous	NM_001169127	V	V
16	17476755	0.971	Tspan14	+	C		T	exon	synonymous	NM_001169127	P	P
16	17482811	0.988			G		A
16	17503107	0.995	Sh2d4b	+	T		A	intron		NM_001170349
16	17520614	0.998	Sh2d4b	+	A		G	exon	synonymous	NM_001170349	Q	Q
16	17565606	0.96	Sh2d4b	+	T		TAA	intron		NM_001170349
16	17582618	1	Sh2d4b	+	C		T	exon	synonymous	NM_001170349	N	N
16	17587357	0.948	Sh2d4b	+	T		C	intron		NM_001170349
16	17596595	0.8			A		-
16	17598732	0.876			A		G
16	17599001	0.904			G		A
16	17762635	0.957			A		G
16	17795436	0.963	LOC102546921	+	G		A	intron,non-coding		XR_360375|XR_341026|XR_341027|XR_596790|XR_341025|XR_341028|XR_360374|XR_596791
16	17846535	0.965			G		A
16	17894130	0.785			A		C
16	17898334	0.979			G		GT
16	17898352	0.968			T		C
16	17898359	0.993			T		G
16	17898360	0.992			C		T
16	17898362	0.994			C		T
16	17898377	0.871			T		A
16	17898379	0.907			T		A
16	17906888	0.793			C		T
16	17912738	0.925			T		C
16	17919483	0.917			G		GA
16	17983079	0.956			T		C
16	17993165	0.994			C		G
16	18045670	0.944			T		G
16	18079220	0.953	LOC686073	+	A		C
16	18081360	0.968	LOC686073	+	T		C
16	18081371	0.988	LOC686073	+	G		A
16	18081924	0.946	LOC686073	+	TACTCCATAGCTGTGAGACTGCA		-----------------------
16	18092304	0.948	LOC686073	+	G		A
16	18092473	0.872	LOC686073	+	AAAAAA		------
16	18093898	0.998			G		T
16	18137132	0.868			A		G
16	18163638	0.956			T		C
16	18163866	0.918			A		-
16	18168525	0.865			A		G
16	18241999	0.852			G		C
16	18267121	0.945	LOC100363371	+	A		T
16	18274917	0.918			A		AG
16	18334688	0.848	LOC100909791	+	T		TAACA	exon,non-coding		XR_360376
16	18364122	0.824			C		T
16	18377806	0.904			A		AG
16	18494398	0.812			G		-
16	18506330	0.938			T		TA
16	18535237	0.858	Dydc1	+	C		T	exon|intron	synonymous	XM_006252817|XM_006252818|XM_006222161|XM_006222160|XM_001066918|XM_002725162	S	S
16	18576373	0.997	Mat1a	+	T		C	exon	synonymous	NM_012860	D	D
16	18586696	0.998	Sftpa1	+	C		T	exon	synonymous	NM_001270647|NM_017329|NM_001270645	P	P
16	18597119	0.872			A		G
16	18597602	0.996			T		C
16	18597838	0.984			A		-
16	18597889	0.995			T		TG
16	18598256	0.788			A		T
16	18598257	0.798			A		T
16	18598342	0.994			G		GA
16	18601777	0.999	LOC688468	+	C		A
16	18631397	0.999	Sftpd	-	A		G	intron|exon	synonymous	XM_008771065|NM_012878	D	D
16	18670199	0.991			C		T
16	18684429	0.98			T		A
16	18693096	0.785			A		G
16	18701370	0.975			C		T
16	18701691	1			G		A
16	18718501	1	Sin3b	-	G		A	exon	synonymous	NM_001115038	F	F
16	18724517	0.804	Sin3b	-	T		C	intron		NM_001115038
16	18756369	0.779	Nwd1	-	GT		--
16	18756529	0.758	Nwd1	-	T		C
16	18758706	0.924	Nwd1	-	G		A
16	18912207	0.979	Med26	+	C		T	3utrs,exon		XM_006252800|NM_001107300
16	18960549	0.987	Calr3	+	C		T	exon	synonymous	NM_001012212	T	T
16	18968900	0.76	Calr3	+	AC		--	intron		NM_001012212
16	19059668	0.825	Eps15l1	+	G		GTTTTTTTTTTTTT	intron		XM_006252805|XM_006252804|XM_006252807|XM_006252808|XM_006252802|XM_006252794|XM_006252811|XM_006252806|NM_001029921|XM_006252801|XM_006252810|XM_006252809|XM_006252803
16	19059969	0.936	Eps15l1	+	C		T	intron|intron,non-coding		XM_008771123|XM_006252807|XM_008771122|XM_006252803|XM_006252804|XM_006252802|XM_006252794|XM_006252805|NM_001029921|XR_596371|XM_006252810|XM_008771118|XM_006252801|XM_006252806|XM_008771121|XM_008771120|XM_006252811|XM_006252809|XM_008771119|XM_006252808
16	19069402	0.889			A		-
16	19085084	1	Klf2	-	C		A	exon	synonymous	NM_001007684	P	P
16	19103693	0.958			C	G	G
16	19103737	0.986			C	A	A
16	19110327	0.999			G		A
16	19116351	0.852			T		G
16	19116352	0.855			G		A
16	19119724	0.878			G		A
16	19153943	0.811	Ap1m1	-	C		CT	intron		NM_001044239
16	19182823	1	Cib3	+	T		C	intron|exon	synonymous	XM_002725163|NM_001191081|XM_001062162|XM_008771148	G	G
16	19184390	0.785	Cib3	+	T		C	intron		XM_001062162|XM_002725163|XM_008771148|NM_001191081
16	19185622	0.986	Cib3	+	G		A	exon|intron	synonymous	NM_001191081|XM_001062162|XM_008771148|XM_002725163	V	V
16	19214571	0.984	Rab8a	-	T		C	exon	synonymous	NM_053998	P	P
16	19219606	1	Rab8a	-	C		T	intron		NM_053998
16	19243137	0.949			G		A
16	19243948	0.96			A		C
16	19244563	0.895	Tpm4	-	T		C	intron		NM_012678
16	19248369	0.864	Tpm4	-	A		G	intron		NM_012678
16	19249891	0.906	Tpm4	-	G		A	intron		NM_012678
16	19251335	1	Tpm4	-	T		C	exon	synonymous	NM_012678	Q	Q
16	19251359	1	Tpm4	-	T		C	exon	synonymous	NM_012678	E	E
16	19254569	0.771	Tpm4	-	C		A	intron		NM_012678
16	19254834	0.804	Tpm4	-	C		T	intron		NM_012678
16	19258022	0.836	Tpm4	-	T		G	intron		NM_012678
16	19267922	0.993			G		A
16	19312997	0.929			T		G
16	19363870	0.788	Cyp4f18	+	C		CAGG	intron		NM_001033686
16	19364237	1	Cyp4f18	+	A		G	exon	nonsynonymous	NM_001033686	K	R
16	19365866	0.768	Cyp4f18	+	T		C	intron		NM_001033686
16	19383920	0.806	Cyp4f18	+	A		C	intron		NM_001033686
16	19398543	0.993	Zfp617	-	C		T	exon|intron|intron,non-coding	synonymous	XM_006252955|XM_002728390|XM_008771182|XM_008771751|XR_146646|XR_146334|XM_006222163	P	P
16	19405114	0.762	Zfp617	-	A		C	intron|intron,non-coding		XM_002728390|XM_006222163|XM_008771182|XM_008771751|XR_146334|XR_146646|XM_006252955
16	19453419	0.997	LOC498601	+	G		A	exon,non-coding|intron|intron,non-coding		XR_146333|XM_008771181|XR_596407|XR_596408|XR_360387|XR_008538|XR_596406|XR_341035|XR_006448
16	19453483	0.98	LOC498601	+	G		T	intron,non-coding|exon,non-coding|intron		XR_006448|XR_360387|XM_008771181|XR_596406|XR_341035|XR_146333|XR_008538|XR_596407|XR_596408
16	19455878	0.902			G		A
16	19598618	0.752	Myo9b	+	T		C	exon	synonymous	XM_006252832|NM_001271067|XM_006252835|XM_006252824|XM_006252837|XM_006252836|XM_006252825|XM_006252829|XM_006252831|XM_006252833|XM_006252826|XM_006252828|XM_006252838|NM_001271066|XM_006252839|XM_006252830|NM_012984|XM_006252834|XM_006252827	A	A
16	19598678	0.857	Myo9b	+	G		A	exon	synonymous	XM_006252837|XM_006252826|NM_001271067|XM_006252829|XM_006252834|XM_006252831|NM_001271066|XM_006252839|XM_006252828|XM_006252836|XM_006252838|XM_006252825|XM_006252830|XM_006252833|XM_006252824|XM_006252827|XM_006252832|NM_012984|XM_006252835	T	T
16	19607051	0.994	Myo9b	+	G		A	exon	synonymous	NM_001271066|XM_006252838|XM_006252826|XM_006252825|XM_006252836|XM_006252830|XM_006252827|XM_006252834|XM_006252832|XM_006252829|XM_006252828|XM_006252824|XM_006252831|XM_006252835|XM_006252839|NM_012984|XM_006252837|XM_006252833|NM_001271067	E	E
16	19608218	0.759	Myo9b	+	T		G	intron		NM_001271067|XM_006252829|NM_001271066|XM_006252835|XM_006252824|XM_006252832|XM_006252837|XM_006252833|NM_012984|XM_006252839|XM_006252830|XM_006252834|XM_006252831|XM_006252826|XM_006252827|XM_006252825|XM_006252836|XM_006252828|XM_006252838
16	19615331	0.788			T		C
16	19688074	0.954			T		C
16	19688129	0.936			T		TA
16	19688134	0.961			G		A
16	19688137	0.971			C		T
16	19689205	0.944			C		T
16	19704973	0.817			T		C
16	19706821	0.999			T		C
16	19707437	0.987			A		T
16	19712411	0.886			C		A
16	19712434	0.826			A		G
16	19731925	0.993	Abhd8	-	A		G	exon	synonymous	NM_001107301	H	H
16	19750991	0.998	Ano8	-	G		C	exon|intron	nonsynonymous	XM_002728392|XM_002725176|XM_006252967|XM_008771896|XM_006252966|XM_006222198|XM_006252965	D	E	unknown
16	19753462	1	Ano8	-	A		G	intron|exon	synonymous	XM_008771896|XM_002728392|XM_006222198|XM_002725176|XM_006252967|XM_006252966|XM_006252965	A	A
16	19954463	0.939	Unc13a	-	T		C	exon	synonymous	NM_022861	A	A
16	19957347	0.998	Unc13a	-	G		A	exon	synonymous	NM_022861	P	P
16	19962067	0.972	Unc13a	-	C		G	intron		NM_022861
16	19970650	0.973	Jak3	+	A		G	exon|intron	synonymous	XM_006252823|XM_008771064|NM_012855	T	T
16	19970782	0.855	Jak3	+	C		T	intron|exon	synonymous	XM_008771064|XM_006252823|NM_012855	D	D
16	19978308	0.798	Jak3	+	C		T	intron|exon	synonymous	XM_008771064|NM_012855|XM_006252823	L	L
16	19997658	1	Fcho1	-	T		A	intron|exon	synonymous	XM_008771083|XM_006252864|NM_001106069|XM_006252865|XM_006252863|XM_006252866|XM_008771082|XM_008771084	A	A
16	20030164	0.886			G		-
16	20071095	1			A		G
16	20071163	0.975			T		C
16	20071205	0.997			C		T
16	20072959	0.998			T		C
16	20091808	0.909	Cpamd8	+	A		G	intron		XM_003751575|XM_213006|NM_001271376|XM_001060284|XM_003749832
16	20158594	0.993	Slc5a5	+	A		G	exon	synonymous	NM_052983	G	G
16	20166809	0.953			T		C
16	20196705	0.895	Kcnn1	+	T		C	exon|exon,non-coding	synonymous	XM_006252932|NM_019313|XR_360384|XM_006252933	T	T
16	20256438	0.931	Mast3	+	G		A	intron		XM_008771154|XM_006252938|XM_006252947|XM_006252945|XM_006252941|NM_001134796|XM_008771153|XM_006252944|XM_006252946|XM_008771152|XM_006252937|XM_006252939|XM_006252943|XM_008771150|XM_006252940|XM_006252942|XM_008771151
16	20268600	0.998	Mast3	+	C		T	intron|exon	synonymous	XM_008771154|XM_006252944|XM_006252940|XM_008771153|NM_001134796|XM_006252938|XM_006252942|XM_006252947|XM_006252945|XM_008771150|XM_006252943|XM_008771152|XM_006252937|XM_008771151|XM_006252946|XM_006252939|XM_006252941	D	D
16	20269409	0.998	Mast3	+	C		T	exon|intron	synonymous	XM_006252941|XM_006252938|XM_006252946|NM_001134796|XM_006252942|XM_008771150|XM_008771154|XM_006252939|XM_006252944|XM_006252947|XM_008771152|XM_006252945|XM_008771151|XM_006252943|XM_006252937|XM_008771153|XM_006252940	H	H
16	20269507	0.992	Mast3	+	C		T	exon|intron	nonsynonymous	NM_001134796|XM_006252941|XM_006252937|XM_006252942|XM_008771150|XM_006252938|XM_006252940|XM_008771151|XM_006252939|XM_008771153|XM_008771152|XM_008771154|XM_006252946|XM_006252944|XM_006252943|XM_006252947|XM_006252945	T	I	benign
16	20270657	0.976	Mast3	+	G		A	3utrs,exon|intron		XM_006252947|XM_006252942|XM_008771154|XM_006252944|XM_008771151|XM_008771152|XM_006252945|XM_006252938|XM_006252937|XM_008771150|XM_006252941|NM_001134796|XM_006252939|XM_006252946|XM_006252943|XM_006252940|XM_008771153
16	20270659	0.968	Mast3	+	G		A	3utrs,exon|intron		XM_006252947|XM_006252938|XM_006252945|XM_006252942|XM_006252946|XM_006252943|NM_001134796|XM_008771154|XM_008771152|XM_006252941|XM_008771151|XM_006252940|XM_006252944|XM_006252939|XM_008771153|XM_006252937|XM_008771150
16	20275430	0.982	Pik3r2	+	G		A	intron|exon	synonymous	XM_008771096|XM_006252892|NM_022185	P	P
16	20278278	0.981	Pik3r2	+	A		G	exon|intron	nonsynonymous	NM_022185|XM_008771096|XM_006252892	Q	R	benign
16	20302370	0.876	Pde4c	-	A		G	exon|intron	nonsynonymous	XM_006252868|XM_214325|XM_001070301|XM_006252869|NM_001276765	F	L	benign
16	20331261	0.972	LOC102547294	-	G		A	intron|exon	synonymous	XM_006252976|XM_006222175|XM_008771813|XM_008771186|XM_006222178|XM_006252975|XM_006252972|XM_008771818|XM_006222176|XM_008771185|XM_006252974|XM_006222174|XM_006222177|XM_006252973	L	L
16	20343878	0.981			G		A
16	20360045	0.947			C		-
16	20365570	0.786	Lsm4	-	C		T	intron|exon	nonsynonymous	NM_001106073|XM_006252870	M	I
16	20382309	0.987	Pgpep1	+	G		A	intron		NM_201988
16	20385434	0.996	Pgpep1	+	A		G	exon	synonymous	NM_201988	L	L
16	20397714	0.819			TAGGAAGTCATAAAC		---------------
16	20440066	0.989	Ssbp4	+	A		T
16	20442642	1	Ssbp4	+	A		G
16	20448375	0.993			C		CG
16	20497011	0.797	Ell	-	T		C	intron|exon	nonsynonymous	NM_001107304|XM_008771106|XM_006252895	N	S
16	20497016	0.989	Ell	-	A		C	exon|intron	nonsynonymous	XM_006252895|NM_001107304|XM_008771106	H	Q
16	20497077	0.994	Ell	-	G		A	exon|intron	nonsynonymous	XM_006252895|XM_008771106|NM_001107304	A	V
16	20525256	1	Uba52	+	G		A	intron|exon	synonymous	XM_008771146|XM_006252934|XM_008771145|NM_031687|XM_006252935	L	L
16	20539046	0.998	Crlf1	-	G		T	intron		XM_006252872|NM_001106074|XM_006252873|XM_006252871|XM_006252874
16	20553369	0.995			C		A
16	20568307	0.759	Klhl26	+	T		C	intron		NM_001106075
16	20579911	0.929	Klhl26	+	A		G	exon	synonymous	NM_001106075	A	A
16	20613621	0.801	Crtc1	+	T		G	intron,non-coding|intron		XR_341049|XM_006252936|NM_001047115|XM_008771147|XR_596834|XR_360400|XR_596413
16	20624644	0.965	Crtc1	+	A		G	intron,non-coding|exon|intron	synonymous	XR_360400|XR_596413|NM_001047115|XR_596834|XR_341049|XM_006252936|XM_008771147	P	P
16	20632142	0.966	Crtc1	+	A		G	intron,non-coding|intron		XR_596413|XM_008771147|NM_001047115|XM_006252936|XR_596834|XR_341049|XR_360400
16	20652524	0.993	Comp	-	T		C	exon	synonymous	XM_006252822|NM_012834	V	V
16	20655052	0.998	Comp	-	G		A	exon	synonymous	XM_006252822|NM_012834	D	D
16	20703358	0.797	Cers1|Gdf1	-|-	TCCT		----	5utrs,intron|intron		NM_001044240|NM_001044230
16	20707047	0.883	Cers1|Gdf1	-|-	C		T	5utrs,exon|exon	synonymous	NM_001044240|NM_001044230	A	A
16	20728773	0.998	Ddx49	+	T		G	exon|intron	synonymous	NM_001115023|XM_008771088	T	T
16	20729556	0.853	Ddx49	+	A		G	intron|exon	synonymous	XM_008771088|NM_001115023	T	T
16	20779042	1	Sugp2	-	C		T	intron|exon|exon,non-coding	synonymous	XM_008771125|NM_001108397|XR_360382|XM_008771127|XM_006252906|XM_008771124|XM_008771128|XM_008771126|XM_006252905|XM_006252904|XM_006252907	Q	Q
16	20782146	0.981	Sugp2|LOC100361056	-|-	A		G	intron|5utrs,intron|intron,non-coding|exon	synonymous	XM_008771127|XM_008771126|XM_002728387|XM_006252905|XM_006252904|XM_008771125|XM_006252907|XM_006252906|XM_006222182|XM_008771128|XR_360382|XM_006252979|XM_008771124|XM_003752881|NM_001108397	Y	Y
16	20782223	0.997	Sugp2|LOC100361056	-|-	T		C	exon|intron|intron,non-coding|5utrs,intron	nonsynonymous	XM_006252979|XM_006252906|XM_006252905|XM_008771125|XM_008771126|XR_360382|XM_008771124|NM_001108397|XM_008771128|XM_008771127|XM_003752881|XM_006252907|XM_006222182|XM_006252904|XM_002728387	T	A	benign
16	20799502	0.777	Armc6	+	G		A	exon	nonsynonymous	NM_001107306	S	N	benign
16	20838130	0.977	Slc25a42|Tmem161a	+|-	C		T	exon|intron	nonsynonymous	NM_001108874|XM_006252950|XM_008771155|XM_008771143|NM_001127590|XM_006252951|XM_006252913|XM_006252914	V	I	benign
16	20838677	0.999	Slc25a42|Tmem161a	+|-	A		G	intron|exon	synonymous	NM_001127590|XM_008771143|XM_006252951|XM_008771155|XM_006252950|XM_006252914|NM_001108874|XM_006252913	F	F
16	20841641	0.999	Slc25a42|Tmem161a	+|-	C		T	exon|intron	nonsynonymous	NM_001108874|XM_008771143|XM_006252914|XM_008771155|XM_006252950|NM_001127590|XM_006252951|XM_006252913	R	H	possibly damaging|benign
16	20858892	0.776	Mef2b	-	A		C	5utrs,intron		XM_006252929|NM_001017507|XM_006252931|XM_006252930|XM_006252926|XM_006252927|XM_006252928
16	20859821	0.985	Mef2b	-	T		TGTGGA	5utrs,intron		NM_001017507|XM_006252927|XM_006252929|XM_006252930|XM_006252926|XM_006252931|XM_006252928
16	20873356	0.849	Borcs8	-	T		G	3utrs,intron		NM_001145726
16	21116418	0.914	Gatad2a	+	A		T	intron|5utrs,intron		XM_008771089|NM_001013881|XM_006252883|XM_006252884|XM_006252882|XM_006252886|XM_006252881|XM_006252889|XM_006252888|XM_006252885|XM_008771090|XM_006252880|XM_006252887|XM_006252879
16	21120950	0.834	Gatad2a	+	G		T	5utrs,intron|intron		NM_001013881|XM_008771090|XM_006252881|XM_008771089|XM_006252880|XM_006252886|XM_006252884|XM_006252889|XM_006252882|XM_006252883|XM_006252887|XM_006252888|XM_006252885|XM_006252879
16	21171480	0.849	Gatad2a	+	T		C	intron		NM_001013881|XM_006252887|XM_006252884|XM_008771090|XM_008771089|XM_006252883|XM_006252889|XM_006252880|XM_006252881|XM_006252885|XM_006252888|XM_006252879|XM_006252886|XM_006252882
16	21175611	0.995	Gatad2a	+	A		G	exon|intron	nonsynonymous	NM_001013881|XM_006252886|XM_008771089|XM_006252885|XM_008771090|XM_006252888|XM_006252884|XM_006252889|XM_006252880|XM_006252882|XM_006252881|XM_006252883|XM_006252879|XM_006252887	S	G	benign|possibly damaging
16	21183406	0.949	Gatad2a	+	A		-	3utrs,exon		XM_006252882|XM_006252885|XM_006252883|XM_006252881|NM_001013881|XM_006252884|XM_006252889|XM_006252879|XM_006252886|XM_006252888|XM_006252887|XM_006252880
16	21184596	0.917	Gatad2a	+	A		G	3utrs,exon|intron		XM_006252885|XM_006252884|XM_006252889|XM_008771090|XM_006252882|XM_006252879|XM_006252887|XM_006252880|XM_006252888|XM_006252886|XM_008771089|XM_006252883|NM_001013881|XM_006252881
16	21210570	0.97	Cilp2	+	A		G	exon	nonsynonymous	NM_001107307|XM_006252901|XM_006252902	T	A	benign
16	21220483	0.787	Pbx4	-	A		G	intron		NM_001108399|XM_008771130|XM_008771129|XM_006252909
16	21221012	0.793	Pbx4	-	C		T	intron		XM_008771130|XM_008771129|NM_001108399|XM_006252909
16	21221222	0.752	Pbx4	-	G		GTT	intron		NM_001108399|XM_006252909
16	21261326	0.985	Lpar2	-	A		T	exon	nonsynonymous	NM_001109109	F	Y
16	21288603	0.997	Atp13a1	-	G		A	exon	synonymous	NM_001106079	F	F
16	21316024	0.991	Zfp866|Zfp869	+|+	A		G	intron|exon	synonymous	XM_003752883|XM_006252990|XM_003752884|XM_006222199|XM_003751577|XM_002728394|XM_003752887|XM_003751573|XM_002728388|XM_008771900|XM_008771213	E	E
16	21316357	0.794	Zfp866|Zfp869	+|+	T		C	intron|exon	synonymous	XM_003752883|XM_003751573|XM_008771900|XM_002728388|XM_006222199|XM_003751577|XM_003752884|XM_003752887|XM_006252990|XM_002728394|XM_008771213	Y	Y
16	21316678	0.902	Zfp866|Zfp869	+|+	A		G	intron|exon	synonymous	XM_003752887|XM_006222199|XM_003752884|XM_003751577|XM_008771900|XM_003752883|XM_008771213|XM_003751573|XM_006252990|XM_002728388|XM_002728394	T	T
16	21721189	0.77			A	AG	AG
16	21721270	0.958			C	CT	CTT
16	21721271	0.958			T	-
16	21721471	1	LOC679663	-	A		-	3utrs,exon		XM_001053910
16	21721651	1	LOC679663	-	A		-	exon	nonsynonymous	XM_001053910	I	T
16	21750965	0.795	RGD1564941	+	A		G	intron|intron,non-coding		XM_008771917|XM_006222200|XM_001072009|XM_344499|XM_008771191|XM_008771214|XM_006252991|XM_008771914|XM_008771922|XM_006222201|XR_360406
16	21951443	1			T		-
16	22108503	0.815			C		T
16	22206717	0.761	LOC102554171	+	G		GC	exon,non-coding		XR_360414|XR_360415
16	22206719	0.761	LOC102554171	+	T		G	intron,non-coding|exon,non-coding		XR_596419|XR_596897|XR_341053|XR_360415|XR_341054|XR_360414
16	22222199	1	Atp6v1b2	-	A		G	exon	synonymous	NM_057213	S	S
16	22222920	0.752	Atp6v1b2	-	T		TA	intron		NM_057213
16	22231110	1	Atp6v1b2	-	C		T	intron		NM_057213
16	22231431	1	Atp6v1b2	-	A		G	exon	synonymous	NM_057213	D	D
16	22234167	0.783	Atp6v1b2	-	AAAAAAA		-------	intron		NM_057213
16	22268989	0.984	Slc18a1	+	G		A	intron|exon|exon,non-coding|intron,non-coding	synonymous	XM_008771066|XM_006252994|NM_013152|XR_360409|XM_006252993|XR_596369|XM_006252995|XM_008771067	L	L
16	22384410	0.847			A		C
16	22392052	0.942			G		T
16	22429760	0.947			C		T
16	22435209	0.921	Lpl	-	C		A	intron		XM_006252992|NM_012598
16	22435855	0.812	Lpl	-	A		C	intron		XM_006252992|NM_012598
16	22440723	0.813	Lpl	-	T		G	exon	synonymous	XM_006252992|NM_012598	A	A
16	22440807	0.999	Lpl	-	G		A	exon	synonymous	XM_006252992|NM_012598	H	H
